# Supplementary material for: Comparative Proteomics Analysis Reveals Unique Early Signaling Response of Saccharomyces cerevisiae to Oxidants with Different Mechanism of Action
Source: Int J Mol Sci. 2020 Dec 26;22(1):167. doi: 10.3390/ijms22010167 (PMC7795614; doi:10.3390/ijms22010167)
Supplement: Supplementary file 1 [file ijms-22-00167-s001.zip]

Archive with 5 entries (5 files):
- Table S3.xlsx
- Table S4.xlsx
- ijms-1033713_FiguresS1-S2.docx
- Table S1.xlsx
- Table S2.xlsx
