# Supplementary material for: Comparative Proteomics Analysis Reveals Unique Early Signaling Response of Saccharomyces cerevisiae to Oxidants with Different Mechanism of Action
Source: Int J Mol Sci. 2020 Dec 26;22(1):167. doi: 10.3390/ijms22010167 (PMC7795614; doi:10.3390/ijms22010167)
Supplement: Supplementary file 1 [file ijms-22-00167-s001.zip › Table S3.xlsx]

## Sheet: H2O2
Table S3 A. A list of H2O2-regulated S. cerevisiae proteins.*
*Meeting the criterion of statistically significant differences (t-test, P<0.05) and at least 2.0 fold change in protein levels between the diamide treatment versus untreated control group using label-free quantification by total precursor ion intensity. Red background: Upregulation; Green background: Downregulation.
UniProt/Swiss-Prot Accession	Entrez Gene name	Expr Fold Change	Expr p-value
P39006	Phosphatidylserine decarboxylase proenzyme 1, mitochondrial [OS=Saccharomyces cerevisiae S288C]	-100	1.50737e-16
P47032	protein PRY1 [OS=Saccharomyces cerevisiae S288C]	-100	1.50737e-16
P40515	mitochondrial fission 1 protein [OS=Saccharomyces cerevisiae S288C]	-100	1.50737e-16
P38636	Metal homeostasis factor ATX1 [OS=Saccharomyces cerevisiae S288C]	-100	1.50737e-16
Q07938	S-methyl-5'-thioadenosine phosphorylase [OS=Saccharomyces cerevisiae S288C]	-100	1.50737e-16
P33767	Dolichyl-diphosphooligosaccharide--protein glycosyltransferase subunit WBP1 [OS=Saccharomyces cerevisiae S288C]	-100	1.50737e-16
P32368	Phosphoinositide phosphatase SAC1 [OS=Saccharomyces cerevisiae S288C]	-100	1.50737e-16
P20436	DNA-directed RNA polymerases I, II, and III subunit RPABC3 [OS=Saccharomyces cerevisiae S288C]	-100	1.50737e-16
Q06142	Importin subunit beta-1 [OS=Saccharomyces cerevisiae S288C]	-100	1.50737e-16
Q05926	Glutaredoxin-8 [OS=Saccharomyces cerevisiae S288C]	-100	1.50737e-16
P39986	Manganese-transporting ATPase 1 [OS=Saccharomyces cerevisiae S288C]	-100	1.50737e-16
Q06706	Elongator complex protein 1 [OS=Saccharomyces cerevisiae S288C]	-100	1.50737e-16
P02293	Histone H2B.1 [OS=Saccharomyces cerevisiae S288C]	-100	1.50737e-16
P43619	nicotinate-nucleotide pyrophosphorylase [carboxylating] [OS=Saccharomyces cerevisiae S288C]	-100	1.50737e-16
Q05892	MIOREX complex component 2 [OS=Saccharomyces cerevisiae S288C]	-100	1.50737e-16
Q04636	FACT complex subunit pob3 [OS=Saccharomyces cerevisiae S288C]	-100	1.50737e-16
P38922	Protein HRB1 [OS=Saccharomyces cerevisiae S288C]	-100	1.50737e-16
Q3E829	MHF histone-fold complex subunit 2 [OS=Saccharomyces cerevisiae S288C]	-100	1.50737e-16
P41903	Peroxisomal acyl-coenzyme A thioester hydrolase 1 [OS=Saccharomyces cerevisiae S288C]	-100	1.50737e-16
Q06078	U3 small nucleolar RNA-associated protein 21 [OS=Saccharomyces cerevisiae S288C]	-100	1.50737e-16
P0C0X0	40S ribosomal protein S28-B [OS=Saccharomyces cerevisiae S288C]	-100	1.50737e-16
P25343	Reduced viability upon starvation protein 161 [OS=Saccharomyces cerevisiae S288C]	-100	1.50737e-16
Q3E824	Uncharacterized protein YOR020W-A [OS=Saccharomyces cerevisiae S288C]	-100	1.50737e-16
P38759	Vacuolar protein sorting-associated protein 29 [OS=Saccharomyces cerevisiae S288C]	-100	1.50737e-16
P40502	Altered inheritance of mitochondria protein 19, mitochondrial [OS=Saccharomyces cerevisiae S288C]	-100	1.50737e-16
P32558	FACT complex subunit SPT16 [OS=Saccharomyces cerevisiae S288C]	-100	1.50737e-16
P53316	Uncharacterized RNA-binding protein YGR250C [OS=Saccharomyces cerevisiae S288C]	-100	1.50737e-16
P07275	Delta-1-pyrroline-5-carboxylate dehydrogenase, mitochondrial [OS=Saccharomyces cerevisiae S288C]	-100	1.50737e-16
P43590	Uncharacterized peptidase YFR006W [OS=Saccharomyces cerevisiae S288C]	-100	1.50737e-16
P38758	Putative oxidoreductase TDA3 [OS=Saccharomyces cerevisiae S288C]	-100	1.50737e-16
P40366	Protein DLS1 [OS=Saccharomyces cerevisiae S288C]	-100	1.50737e-16
P39107	Mannan polymerase complexes subunit MNN9 [OS=Saccharomyces cerevisiae S288C]	-100	1.50737e-16
P36521	54S ribosomal protein L11, mitochondrial [OS=Saccharomyces cerevisiae S288C]	-100	1.50737e-16
Q06685	Inositol hexakisphosphate and diphosphoinositol-pentakisphosphate kinase [OS=Saccharomyces cerevisiae S288C]	-100	1.50737e-16
P35180	mitochondrial import receptor subunit Tom20 [OS=Saccharomyces cerevisiae S288C]	-100	1.50737e-16
Q07688	Phosphorelay intermediate protein YPD1 [OS=Saccharomyces cerevisiae S288C]	-100	1.50737e-16
P40347	Low molecular weight phosphotyrosine protein phosphatase [OS=Saccharomyces cerevisiae S288C]	-100	1.50737e-16
Q04697	Glucose-signaling factor 2 [OS=Saccharomyces cerevisiae S288C]	-100	1.50737e-16
P0CX81	Copper metallothionein 1-2 [OS=Saccharomyces cerevisiae S288C]	-100	1.50737e-16
P38174	methionine aminopeptidase 2 [OS=Saccharomyces cerevisiae S288C]	-100	1.50737e-16
P05373	Delta-aminolevulinic acid dehydratase [OS=Saccharomyces cerevisiae S288C]	-100	1.50737e-16
Q12382	CTP-dependent diacylglycerol kinase 1 [OS=Saccharomyces cerevisiae S288C]	-100	1.50737e-16
P06101	Hsp90 co-chaperone Cdc37 [OS=Saccharomyces cerevisiae S288C]	-100	1.50737e-16
P50861	6,7-dimethyl-8-ribityllumazine synthase [OS=Saccharomyces cerevisiae S288C]	-100	1.50737e-16
Q07825	Putative Xaa-Pro aminopeptidase FRA1 [OS=Saccharomyces cerevisiae S288C]	-100	1.50737e-16
P38426	Trehalose synthase complex regulatory subunit TPS3 [OS=Saccharomyces cerevisiae S288C]	-100	1.50737e-16
P47160	Epsin-3 [OS=Saccharomyces cerevisiae S288C]	-100	1.50737e-16
A6ZLG8	Mitochondrial outer membrane protein OM14 [OS=Saccharomyces cerevisiae YJM789]	-100	1.50737e-16
P33421	Succinate dehydrogenase [ubiquinone] cytochrome b subunit, mitochondrial [OS=Saccharomyces cerevisiae S288C]	-100	1.50737e-16
P39939	40S ribosomal protein S26-B [OS=Saccharomyces cerevisiae S288C]	-100	1.50737e-16
P46784	40S ribosomal protein S10-B [OS=Saccharomyces cerevisiae S288C]	-100	1.50737e-16
P89102	Exocyst complex component SEC5 [OS=Saccharomyces cerevisiae S288C]	-100	1.50737e-16
P24031	Constitutive acid phosphatase [OS=Saccharomyces cerevisiae S288C]	-100	1.50737e-16
P36033	Ferric/cupric reductase transmembrane component 2 [OS=Saccharomyces cerevisiae S288C]	-100	1.50737e-16
Q12434	Rho GDP-dissociation inhibitor [OS=Saccharomyces cerevisiae S288C]	-100	1.50737e-16
Q05515	Survival factor 1 [OS=Saccharomyces cerevisiae S288C]	-100	1.50737e-16
P47130	Cop9 signalosome complex subunit 12 [OS=Saccharomyces cerevisiae S288C]	-58.8235	1.50737e-16
P38328	Actin-related protein 2/3 complex subunit 1 [OS=Saccharomyces cerevisiae S288C]	-26.3158	6.62433e-15
P34218	Histone acetyltransferase SAS3 [OS=Saccharomyces cerevisiae S288C]	-23.8095	3.56903e-14
P32447	Histone chaperone ASF1 [OS=Saccharomyces cerevisiae S288C]	-18.8679	4.09266e-12
C8ZI12	Enhancer of translation termination 1 [OS=Saccharomyces cerevisiae EC1118]	-18.5185	5.46411e-12
P31109	Synaptobrevin homolog 1 [OS=Saccharomyces cerevisiae S288C]	-13.6986	1.11098e-09
P39713	Probable diacetyl reductase [(R)-acetoin forming] 2 [OS=Saccharomyces cerevisiae S288C]	-10.6383	5.75539e-08
P27796	3-ketoacyl-CoA thiolase, peroxisomal [OS=Saccharomyces cerevisiae S288C]	-10.5263	6.86266e-08
P69771	vacuolar protein-sorting-associated protein 46 [OS=Saccharomyces cerevisiae S288C]	-10.5263	7.59646e-08
Q12265	Ribose-phosphate pyrophosphokinase 5 [OS=Saccharomyces cerevisiae S288C]	-10.4167	8.53403e-08
Q08273	RING-box protein HRT1 [OS=Saccharomyces cerevisiae S288C]	-9.43396	3.66619e-07
P17106	Centromere-binding protein 1 [OS=Saccharomyces cerevisiae S288C]	-8.62069	1.2037e-06
Q04493	prefoldin subunit 5 [OS=Saccharomyces cerevisiae S288C]	-8.26446	2.21373e-06
P46988	prefoldin subunit 1 [OS=Saccharomyces cerevisiae S288C]	-7.87402	4.16271e-06
P54072	Uncharacterized transporter YLR152C [OS=Saccharomyces cerevisiae S288C]	-7.63359	5.77543e-06
P25555	Single-strand telomeric DNA-binding protein GBP2 [OS=Saccharomyces cerevisiae S288C]	-7.04225	1.63581e-05
P38821	Aspartyl aminopeptidase 4 [OS=Saccharomyces cerevisiae S288C]	-6.99301	1.81112e-05
P07143	Cytochrome c1, heme protein, mitochondrial [OS=Saccharomyces cerevisiae S288C]	-6.53595	4.11459e-05
P32897	Mitochondrial import inner membrane translocase subunit tim23 [OS=Saccharomyces cerevisiae S288C]	-6.41026	5.43822e-05
P33307	importin alpha re-exporter [OS=Saccharomyces cerevisiae S288C]	-5.81395	0.000156045
P0CX27	60S ribosomal protein L42-A [OS=Saccharomyces cerevisiae S288C]	-5.64972	0.000216966
Q08032	Cell division control protein 45 [OS=Saccharomyces cerevisiae S288C]	-5.52486	0.000273265
P06174	uroporphyrinogen-III synthase [OS=Saccharomyces cerevisiae S288C]	-5.26316	0.000463273
P32383	1-phosphatidylinositol 4,5-bisphosphate phosphodiesterase 1 [OS=Saccharomyces cerevisiae S288C]	-4.62963	0.0016706
P35176	peptidyl-prolyl cis-trans isomerase D [OS=Saccharomyces cerevisiae S288C]	-4.38596	0.00270363
Q08235	ribosome biogenesis protein BRX1 [OS=Saccharomyces cerevisiae S288C]	-4.329	0.00306644
P11792	serine/threonine-protein kinase SCH9 [OS=Saccharomyces cerevisiae S288C]	-4.329	0.00306644
P33401	Phosphoglucomutase 1 [OS=Saccharomyces cerevisiae S288C]	-4.08163	0.00515771
P32915	Protein transport protein SEC61 [OS=Saccharomyces cerevisiae S288C]	-3.87597	0.00816864
Q12289	mitochondrial carnitine carrier [OS=Saccharomyces cerevisiae S288C]	-3.67647	0.0124716
P0CX26	60S ribosomal protein L43-B [OS=Saccharomyces cerevisiae S288C]	-3.663	0.0129318
Q04344	Hit family protein 1 [OS=Saccharomyces cerevisiae S288C]	-3.63636	0.0136822
P54999	Small nuclear ribonucleoprotein F [OS=Saccharomyces cerevisiae S288C]	-3.63636	0.0136822
P10662	37S ribosomal protein MRP1, mitochondrial [OS=Saccharomyces cerevisiae S288C]	-3.42466	0.0211498
P16965	ATPase-stabilizing factor 15 kDa protein [OS=Saccharomyces cerevisiae S288C]	-3.34448	0.0253232
P21965	protein kinase MCK1 [OS=Saccharomyces cerevisiae S288C]	-3.31126	0.0274741
P43594	MICOS complex subunit MIC19 [OS=Saccharomyces cerevisiae S288C]	-3.25733	0.030802
Q03973	High mobility group protein 1 [OS=Saccharomyces cerevisiae S288C]	-3.22581	0.0332468
P69851	DASH complex subunit DAD4 [OS=Saccharomyces cerevisiae S288C]	-3.20513	0.0348097
P18899	Stress protein ddr48 [OS=Saccharomyces cerevisiae S288C]	-3.09598	0.0438339
Q04305	U3 small nucleolar RNA-associated protein 15 [OS=Saccharomyces cerevisiae S288C]	-3.0581	0.0486595
P47096	3-hydroxyanthranilate 3,4-dioxygenase [OS=Saccharomyces cerevisiae S288C]	2.67	0.0497939
Q00055	Glycerol-3-phosphate dehydrogenase [NAD(+)] 1 [OS=Saccharomyces cerevisiae S288C]	2.706	0.0454087
Q6WNK7	Transcription and mRNA export factor SUS1 [OS=Saccharomyces cerevisiae S288C]	2.779	0.0373861
P38216	Uncharacterized protein YBR016W [OS=Saccharomyces cerevisiae S288C]	2.828	0.0332468
P41811	Coatomer subunit beta' [OS=Saccharomyces cerevisiae S288C]	2.835	0.0328508
P22803	thioredoxin-2 [OS=Saccharomyces cerevisiae S288C]	2.879	0.0293045
P40071	Transmembrane 9 superfamily member 3 [OS=Saccharomyces cerevisiae S288C]	2.899	0.0278689
Q01855	40S ribosomal protein S15 [OS=Saccharomyces cerevisiae S288C]	2.928	0.0259554
P53622	coatomer subunit alpha [OS=Saccharomyces cerevisiae S288C]	2.966	0.0235766
P00410	Cytochrome c oxidase subunit 2 [OS=Saccharomyces cerevisiae S288C]	3.003	0.0214179
P19955	37S ribosomal protein YMR-31, mitochondrial [OS=Saccharomyces cerevisiae S288C]	3.028	0.0201857
P38264	SRP-independent targeting protein 3 [OS=Saccharomyces cerevisiae S288C]	3.076	0.0177972
P0CT05	Protease B inhibitor 1 [OS=Saccharomyces cerevisiae]	3.082	0.0175726
P35179	protein transport protein SSS1 [OS=Saccharomyces cerevisiae S288C]	3.083	0.0175726
Q05775	Eukaryotic translation initiation factor 3 subunit J [OS=Saccharomyces cerevisiae S288C]	3.098	0.0170842
P57743	U6 snRNA-associated Sm-like protein LSm3 [OS=Saccharomyces cerevisiae S288C]	3.122	0.0162794
P05319	60S acidic ribosomal protein P2-alpha [OS=Saccharomyces cerevisiae S288C]	3.214	0.0129318
Q01560	Nucleolar protein 3 [OS=Saccharomyces cerevisiae S288C]	3.247	0.0119671
P34078	Protein LTV1 [OS=Saccharomyces cerevisiae S288C]	3.256	0.0117374
P39729	ribosome-interacting GTPase 1 [OS=Saccharomyces cerevisiae S288C]	3.301	0.0104794
P36077	Sulfiredoxin [OS=Saccharomyces cerevisiae S288C]	3.316	0.0101011
P25719	Peptidyl-prolyl cis-trans isomerase C, mitochondrial [OS=Saccharomyces cerevisiae S288C]	3.351	0.00926541
P35197	ADP-ribosylation factor GTPase-activating protein GCS1 [OS=Saccharomyces cerevisiae S288C]	3.357	0.00917336
P39926	Protein SSO2 [OS=Saccharomyces cerevisiae S288C]	3.402	0.00816864
P00445	Superoxide dismutase [Cu-Zn] [OS=Saccharomyces cerevisiae S288C]	3.42	0.00787924
P31787	acyl-CoA-binding protein [OS=Saccharomyces cerevisiae S288C]	3.454	0.00724622
P27476	Nuclear localization sequence-binding protein [OS=Saccharomyces cerevisiae S288C]	3.607	0.00491811
Q05809	Cytochrome oxidase assembly factor 4 [OS=Saccharomyces cerevisiae S288C]	3.607	0.00491811
P41911	Glycerol-3-phosphate dehydrogenase [NAD(+)] 2, mitochondrial [OS=Saccharomyces cerevisiae S288C]	3.684	0.00407261
Q12287	cytochrome C oxidase copper chaperone [OS=Saccharomyces cerevisiae S288C]	3.712	0.00381293
P27999	DNA-directed RNA polymerase II subunit RPB9 [OS=Saccharomyces cerevisiae S288C]	3.918	0.00230733
P39726	Glycine cleavage system H protein, mitochondrial [OS=Saccharomyces cerevisiae S288C]	3.938	0.00221124
P53303	Zinc finger protein ZPR1 [OS=Saccharomyces cerevisiae S288C]	4.002	0.00189323
P53629	Sterol O-acyltransferase 2 [OS=Saccharomyces cerevisiae S288C]	4.038	0.00173902
P21734	ubiquitin-conjugating enzyme E2 1 [OS=Saccharomyces cerevisiae S288C]	4.216	0.00113503
P25373	Glutaredoxin-1 [OS=Saccharomyces cerevisiae S288C]	4.266	0.00101039
Q02784	Monothiol glutaredoxin-5, mitochondrial [OS=Saccharomyces cerevisiae S288C]	4.279	0.00098532
P40075	Vesicle-associated membrane protein-associated protein SCS2 [OS=Saccharomyces cerevisiae S288C]	4.399	0.000744188
O43137	Uncharacterized protein YBR085C-A [OS=Saccharomyces cerevisiae S288C]	4.478	0.000621159
Q12178	Cytosine deaminase [OS=Saccharomyces cerevisiae S288C]	4.495	0.000600285
P39111	V-type proton ATPase subunit F [OS=Saccharomyces cerevisiae S288C]	4.607	0.000466915
Q12165	ATP synthase subunit delta, mitochondrial [OS=Saccharomyces cerevisiae S288C]	4.655	0.000421924
P53141	Myosin light chain 1 [OS=Saccharomyces cerevisiae S288C]	4.695	0.00038659
P32588	Nuclear and cytoplasmic polyadenylated RNA-binding protein pub1 [OS=Saccharomyces cerevisiae S288C]	4.724	0.000363943
P47112	cell division cycle protein cdt1 [OS=Saccharomyces cerevisiae S288C]	4.749	0.000345481
P05318	60s acidic ribosomal protein p1-alpha [OS=Saccharomyces cerevisiae S288C]	5.028	0.000185589
P32799	Cytochrome c oxidase subunit 6A, mitochondrial [OS=Saccharomyces cerevisiae S288C]	5.03	0.000185589
P42940	Probable electron transfer flavoprotein subunit beta [OS=Saccharomyces cerevisiae S288C]	5.035	0.000185189
P16451	Pyruvate dehydrogenase complex protein X component, mitochondrial [OS=Saccharomyces cerevisiae S288C]	5.073	0.000171164
P22217	thioredoxin-1 [OS=Saccharomyces cerevisiae S288C]	5.412	8.1534e-05
Q06680	Condensin complex subunit 3 [OS=Saccharomyces cerevisiae S288C]	5.43	7.90505e-05
P22855	Alpha-mannosidase [OS=Saccharomyces cerevisiae S288C]	5.433	7.898e-05
P36154	altered inheritance rate of mitochondria protein 29 [OS=Saccharomyces cerevisiae S288C]	6.033	2.24656e-05
Q04409	Putative glucokinase-2 [OS=Saccharomyces cerevisiae S288C]	6.249	1.47295e-05
P12383	Transcription factor PDR1 [OS=Saccharomyces cerevisiae S288C]	6.588	7.49369e-06
P38336	RNases MRP/P 32.9 kDa subunit [OS=Saccharomyces cerevisiae S288C]	7.025	3.26489e-06
P34222	Peptidyl-tRNA hydrolase 2 [OS=Saccharomyces cerevisiae S288C]	7.168	2.50329e-06
P51979	ATP-dependent DNA helicase MER3 [OS=Saccharomyces cerevisiae S288C]	7.474	1.43204e-06
P00045	Cytochrome c iso-2 [OS=Saccharomyces cerevisiae S288C]	8.262	3.5634e-07
Q07540	Frataxin homolog, mitochondrial [OS=Saccharomyces cerevisiae S288C]	8.726	1.62514e-07
P53859	Exosome complex component csl4 [OS=Saccharomyces cerevisiae S288C]	8.738	1.60466e-07
Q02732	Central kinetochore subunit CTF19 [OS=Saccharomyces cerevisiae S288C]	9.26	6.87651e-08
P06787	Calmodulin [OS=Saccharomyces cerevisiae S288C]	10.144	1.71515e-08
P22224	Exocyst complex component Sec15 [OS=Saccharomyces cerevisiae S288C]	10.316	1.32596e-08
A6ZZR2	RNA polymerase II degradation factor 1 [OS=Saccharomyces cerevisiae YJM789]	10.658	7.93606e-09
P89886	Translation machinery-associated protein 20 [OS=Saccharomyces cerevisiae S288C]	11.873	1.39245e-09
P47001	Cell wall mannoprotein CIS3 [OS=Saccharomyces cerevisiae S288C]	12.054	1.09921e-09
P02400	60S acidic ribosomal protein P2-beta [OS=Saccharomyces cerevisiae S288C]	12.123	1.0174e-09
P40009	golgi apyrase [OS=Saccharomyces cerevisiae S288C]	12.273	8.32761e-10
P33331	nuclear transport factor 2 [OS=Saccharomyces cerevisiae S288C]	13.48	1.66155e-10
Q12008	phosphoglycerate mutase 2 [OS=Saccharomyces cerevisiae S288C]	15.935	8.08984e-12
Q12349	ATP synthase subunit H, mitochondrial [OS=Saccharomyces cerevisiae S288C]	17.935	8.8713e-13
Q05359	Protein ERP1 [OS=Saccharomyces cerevisiae S288C]	20.508	6.42359e-14
Q03219	Uncharacterized protein YMR178W [OS=Saccharomyces cerevisiae S288C]	21.145	3.27802e-14
P04039	Cytochrome c oxidase polypeptide VIII, mitochondrial [OS=Saccharomyces cerevisiae S288C]	27.75	1.50737e-16
Q06010	A-factor-processing enzyme [OS=Saccharomyces cerevisiae S288C]	94.554	1.50737e-16
Q00402	Nuclear migration protein NUM1 [OS=Saccharomyces cerevisiae S288C]	100	1.50737e-16
Q03629	uncharacterized protein YML079W [OS=Saccharomyces cerevisiae S288C]	100	1.50737e-16
P20676	nucleoporin NUP1 [OS=Saccharomyces cerevisiae S288C]	100	1.50737e-16
P42846	Protein Kri1 [OS=Saccharomyces cerevisiae S288C]	100	1.50737e-16
P16522	anaphase-promoting complex subunit CDC23 [OS=Saccharomyces cerevisiae S288C]	100	1.50737e-16
Q12525	Homocysteine S-methyltransferase 1 [OS=Saccharomyces cerevisiae S288C]	100	1.50737e-16
P37303	Low specificity L-threonine aldolase [OS=Saccharomyces cerevisiae S288C]	100	1.50737e-16
P12945	N-terminal acetyltransferase A complex subunit NAT1 [OS=Saccharomyces cerevisiae S288C]	100	1.50737e-16
Q02793	Antiviral protein SKI8 [OS=Saccharomyces cerevisiae S288C]	100	1.50737e-16
Q06217	Small nuclear ribonucleoprotein Sm D2 [OS=Saccharomyces cerevisiae S288C]	100	1.50737e-16
Q06677	Auxilin-like clathrin uncoating factor SWA2 [OS=Saccharomyces cerevisiae S288C]	100	1.50737e-16
C8Z951	phosphatidylethanolamine N-methyltransferase [OS=Saccharomyces cerevisiae EC1118]	100	1.50737e-16
O60200	mitochondrial distribution and morphology protein 35 [OS=Saccharomyces cerevisiae S288C]	100	1.50737e-16
P42835	Protein EGT2 [OS=Saccharomyces cerevisiae S288C]	100	1.50737e-16
Q03323	COMPASS component SDC1 [OS=Saccharomyces cerevisiae S288C]	100	1.50737e-16
E7KDM2	Cruciform DNA-recognizing protein 1 [OS=Saccharomyces cerevisiae AWRI796]	100	1.50737e-16
P40202	Superoxide dismutase 1 copper chaperone [OS=Saccharomyces cerevisiae S288C]	100	1.50737e-16
P40484	DBF2 kinase activator protein MOB1 [OS=Saccharomyces cerevisiae S288C]	100	1.50737e-16
Q08179	Mitochondrial distribution and morphology protein 38 [OS=Saccharomyces cerevisiae S288C]	100	1.50737e-16
P43609	Chromatin structure-remodeling complex protein RSC8 [OS=Saccharomyces cerevisiae S288C]	100	1.50737e-16
P21827	Guanine nucleotide exchange factor SRM1 [OS=Saccharomyces cerevisiae S288C]	100	1.50737e-16
P33317	Deoxyuridine 5'-triphosphate nucleotidohydrolase [OS=Saccharomyces cerevisiae S288C]	100	1.50737e-16
P43569	CCR4-associated factor 16 [OS=Saccharomyces cerevisiae S288C]	100	1.50737e-16

## Sheet: Menadione
Table S3 (B). A list of menadione-regulated S. cerevisiae proteins.*
*Meeting the criterion of statistically significant differences (t-test, P<0.05) and at least twofold change in protein levels between the menadione versus untreated control group using label-free quantification using total precursor ion intensity. Red background: Upregulation; Green background: Downregulation.
UniProt/Swiss-Prot Accession	Entrez Gene name	Expr Fold Change	Expr p-value
P15700	uridylate kinase [OS=Saccharomyces cerevisiae S288C]	-100	4.20821e-17
O13563	26S proteasome regulatory subunit RPN13 [OS=Saccharomyces cerevisiae S288C]	-100	4.20821e-17
P07275	Delta-1-pyrroline-5-carboxylate dehydrogenase, mitochondrial [OS=Saccharomyces cerevisiae S288C]	-100	4.20821e-17
Q07623	Nucleolar protein 6 [OS=Saccharomyces cerevisiae S288C]	-100	4.20821e-17
P53316	Uncharacterized RNA-binding protein YGR250C [OS=Saccharomyces cerevisiae S288C]	-100	4.20821e-17
P36108	DOA4-independent degradation protein 4 [OS=Saccharomyces cerevisiae S288C]	-100	4.20821e-17
P09440	C-1-tetrahydrofolate synthase, mitochondrial [OS=Saccharomyces cerevisiae S288C]	-100	4.20821e-17
P28789	porphobilinogen deaminase [OS=Saccharomyces cerevisiae S288C]	-100	4.20821e-17
P40011	4-hydroxy-4-methyl-2-oxoglutarate aldolase [OS=Saccharomyces cerevisiae S288C]	-100	4.20821e-17
Q03799	37S ribosomal protein S8, mitochondrial [OS=Saccharomyces cerevisiae S288C]	-100	4.20821e-17
P21375	Fumarate reductase 2 [OS=Saccharomyces cerevisiae S288C]	-100	4.20821e-17
P43590	Uncharacterized peptidase YFR006W [OS=Saccharomyces cerevisiae S288C]	-100	4.20821e-17
P38137	peroxisomal-coenzyme A synthetase [OS=Saccharomyces cerevisiae S288C]	-100	4.20821e-17
P36519	54S ribosomal protein L7, mitochondrial [OS=Saccharomyces cerevisiae S288C]	-100	4.20821e-17
P16550	Protein APA1 [OS=Saccharomyces cerevisiae S288C]	-100	4.20821e-17
P40347	Low molecular weight phosphotyrosine protein phosphatase [OS=Saccharomyces cerevisiae S288C]	-100	4.20821e-17
P39929	vacuolar-sorting protein snf7 [OS=Saccharomyces cerevisiae S288C]	-100	4.20821e-17
P38067	Succinate-semialdehyde dehydrogenase [NADP(+)] [OS=Saccharomyces cerevisiae S288C]	-100	4.20821e-17
P06245	cAMP-dependent protein kinase type 2 [OS=Saccharomyces cerevisiae S288C]	-100	4.20821e-17
P33755	Nuclear protein localization protein 4 [OS=Saccharomyces cerevisiae S288C]	-100	4.20821e-17
P36110	Protein PRY2 [OS=Saccharomyces cerevisiae S288C]	-100	4.20821e-17
Q07825	Putative Xaa-Pro aminopeptidase FRA1 [OS=Saccharomyces cerevisiae S288C]	-100	4.20821e-17
P32178	Chorismate mutase [OS=Saccharomyces cerevisiae S288C]	-100	4.20821e-17
P00410	Cytochrome c oxidase subunit 2 [OS=Saccharomyces cerevisiae S288C]	-100	4.20821e-17
P50861	6,7-dimethyl-8-ribityllumazine synthase [OS=Saccharomyces cerevisiae S288C]	-100	4.20821e-17
P36104	COMPASS component SWD2 [OS=Saccharomyces cerevisiae S288C]	-100	4.20821e-17
P32799	Cytochrome c oxidase subunit 6A, mitochondrial [OS=Saccharomyces cerevisiae S288C]	-100	4.20821e-17
P38787	2-dehydropantoate 2-reductase [OS=Saccharomyces cerevisiae S288C]	-100	4.20821e-17
P35197	ADP-ribosylation factor GTPase-activating protein GCS1 [OS=Saccharomyces cerevisiae S288C]	-100	4.20821e-17
Q08822	Probable electron transfer flavoprotein-ubiquinone oxidoreductase, mitochondrial [OS=Saccharomyces cerevisiae S288C]	-100	4.20821e-17
P36521	54S ribosomal protein L11, mitochondrial [OS=Saccharomyces cerevisiae S288C]	-100	4.20821e-17
Q02046	Methylenetetrahydrofolate dehydrogenase [NAD(+)] [OS=Saccharomyces cerevisiae S288C]	-100	4.20821e-17
P48836	V-type proton ATPase subunit G [OS=Saccharomyces cerevisiae S288C]	-100	4.20821e-17
Q12189	ribose-5-phosphate isomerase [OS=Saccharomyces cerevisiae S288C]	-100	4.20821e-17
P16622	Ferrochelatase, mitochondrial [OS=Saccharomyces cerevisiae S288C]	-100	4.20821e-17
Q12466	tricalbin-1 [OS=Saccharomyces cerevisiae S288C]	-100	4.20821e-17
P38227	Quinidine resistance protein 3 [OS=Saccharomyces cerevisiae S288C]	-100	4.20821e-17
P38636	Metal homeostasis factor ATX1 [OS=Saccharomyces cerevisiae S288C]	-100	4.20821e-17
P32477	Glutamate--cysteine ligase [OS=Saccharomyces cerevisiae S288C]	-100	4.20821e-17
Q07938	S-methyl-5'-thioadenosine phosphorylase [OS=Saccharomyces cerevisiae S288C]	-100	4.20821e-17
P09733	tubulin alpha-1 chain [OS=Saccharomyces cerevisiae S288C]	-100	4.20821e-17
P38697	inosine-5'-monophosphate dehydrogenase 2 [OS=Saccharomyces cerevisiae S288C]	-100	4.20821e-17
P40991	25S rRNA (cytosine(2870)-C(5))-methyltransferase [OS=Saccharomyces cerevisiae S288C]	-100	4.20821e-17
P37299	cytochrome b-c1 complex subunit 10 [OS=Saccharomyces cerevisiae S288C]	-100	4.20821e-17
P32775	1,4-alpha-glucan-branching enzyme [OS=Saccharomyces cerevisiae S288C]	-100	4.20821e-17
Q04336	uncharacterized protein YMR196W [OS=Saccharomyces cerevisiae S288C]	-100	4.20821e-17
P35180	mitochondrial import receptor subunit Tom20 [OS=Saccharomyces cerevisiae S288C]	-100	4.20821e-17
Q03219	Uncharacterized protein YMR178W [OS=Saccharomyces cerevisiae S288C]	-100	4.20821e-17
P32457	Cell division control protein 3 [OS=Saccharomyces cerevisiae S288C]	-100	4.20821e-17
Q12114	Chitin biosynthesis protein CHS5 [OS=Saccharomyces cerevisiae S288C]	-100	4.20821e-17
P18900	hexaprenyl pyrophosphate synthase, mitochondrial [OS=Saccharomyces cerevisiae S288C]	-100	4.20821e-17
P33767	Dolichyl-diphosphooligosaccharide--protein glycosyltransferase subunit WBP1 [OS=Saccharomyces cerevisiae S288C]	-100	4.20821e-17
Q6WNK7	Transcription and mRNA export factor SUS1 [OS=Saccharomyces cerevisiae S288C]	-100	4.20821e-17
Q06706	Elongator complex protein 1 [OS=Saccharomyces cerevisiae S288C]	-100	4.20821e-17
P32914	Transcription elongation factor Spt4 [OS=Saccharomyces cerevisiae S288C]	-100	4.20821e-17
Q12289	mitochondrial carnitine carrier [OS=Saccharomyces cerevisiae S288C]	-100	4.20821e-17
P22855	Alpha-mannosidase [OS=Saccharomyces cerevisiae S288C]	-100	4.20821e-17
Q12033	pH-response regulator protein palA/RIM20 [OS=Saccharomyces cerevisiae S288C]	-100	4.20821e-17
Q12464	RuvB-like protein 2 [OS=Saccharomyces cerevisiae S288C]	-100	4.20821e-17
Q05933	Actin-related protein 2/3 complex subunit 3 [OS=Saccharomyces cerevisiae S288C]	-100	4.20821e-17
Q04660	Ribosome biogenesis protein ERB1 [OS=Saccharomyces cerevisiae S288C]	-100	4.20821e-17
P10662	37S ribosomal protein MRP1, mitochondrial [OS=Saccharomyces cerevisiae S288C]	-100	4.20821e-17
Q08208	Nucleolar protein 12 [OS=Saccharomyces cerevisiae S288C]	-100	4.20821e-17
Q04493	prefoldin subunit 5 [OS=Saccharomyces cerevisiae S288C]	-100	4.20821e-17
P53633	Prenylated rab acceptor 1 [OS=Saccharomyces cerevisiae S288C]	-100	4.20821e-17
Q03629	uncharacterized protein YML079W [OS=Saccharomyces cerevisiae S288C]	-100	4.20821e-17
P39006	Phosphatidylserine decarboxylase proenzyme 1, mitochondrial [OS=Saccharomyces cerevisiae S288C]	-100	4.20821e-17
P41903	Peroxisomal acyl-coenzyme A thioester hydrolase 1 [OS=Saccharomyces cerevisiae S288C]	-100	4.20821e-17
P38759	Vacuolar protein sorting-associated protein 29 [OS=Saccharomyces cerevisiae S288C]	-100	4.20821e-17
P47017	Sm-like protein LSm1 [OS=Saccharomyces cerevisiae S288C]	-100	4.20821e-17
Q3E829	MHF histone-fold complex subunit 2 [OS=Saccharomyces cerevisiae S288C]	-100	4.20821e-17
P53889	uncharacterized mitochondrial hydrolase FMP41 [OS=Saccharomyces cerevisiae S288C]	-100	4.20821e-17
P43321	small nuclear ribonucleoprotein sm d3 [OS=Saccharomyces cerevisiae S288C]	-100	4.20821e-17
P38110	Serine/threonine-protein kinase TEL1 [OS=Saccharomyces cerevisiae S288C]	-100	4.20821e-17
Q12211	tRNA pseudouridine synthase 1 [OS=Saccharomyces cerevisiae S288C]	-100	4.20821e-17
P42942	Uncharacterized GTP-binding protein YGR210C [OS=Saccharomyces cerevisiae S288C]	-100	4.20821e-17
P54072	Uncharacterized transporter YLR152C [OS=Saccharomyces cerevisiae S288C]	-100	4.20821e-17
Q12156	Protein AIM7 [OS=Saccharomyces cerevisiae S288C]	-100	4.20821e-17
Q12451	Oxysterol-binding protein homolog 2 [OS=Saccharomyces cerevisiae S288C]	-100	4.20821e-17
P40215	External NADH-ubiquinone oxidoreductase 1, mitochondrial [OS=Saccharomyces cerevisiae S288C]	-100	4.20821e-17
P32447	Histone chaperone ASF1 [OS=Saccharomyces cerevisiae S288C]	-100	4.20821e-17
Q04371	protein-glutamate O-methyltransferase [OS=Saccharomyces cerevisiae S288C]	-100	4.20821e-17
Q02821	Importin subunit alpha [OS=Saccharomyces cerevisiae S288C]	-100	4.20821e-17
P01120	Ras-like protein 2 [OS=Saccharomyces cerevisiae S288C]	-100	4.20821e-17
P40422	DNA-directed RNA polymerases I, II, and III subunit RPABC4 [OS=Saccharomyces cerevisiae S288C]	-100	4.20821e-17
P40010	nuclear GTP-binding protein NUG1 [OS=Saccharomyces cerevisiae S288C]	-100	4.20821e-17
P36018	GTP-binding protein YPT52 [OS=Saccharomyces cerevisiae S288C]	-100	4.20821e-17
Q12330	small nuclear ribonucleoprotein E [OS=Saccharomyces cerevisiae S288C]	-100	4.20821e-17
P25339	Pumilio homology domain family member 4 [OS=Saccharomyces cerevisiae S288C]	-100	4.20821e-17
C7GJQ6	Altered inheritance of mitochondria protein 6 [OS=Saccharomyces cerevisiae JAY291]	-100	4.20821e-17
P21965	protein kinase MCK1 [OS=Saccharomyces cerevisiae S288C]	-100	4.20821e-17
P32368	Phosphoinositide phosphatase SAC1 [OS=Saccharomyces cerevisiae S288C]	-100	4.20821e-17
P50086	probable 26S proteasome regulatory subunit p28 [OS=Saccharomyces cerevisiae S288C]	-100	4.20821e-17
P38768	Protein interacting with Hsp90 1 [OS=Saccharomyces cerevisiae S288C]	-100	4.20821e-17
P20436	DNA-directed RNA polymerases I, II, and III subunit RPABC3 [OS=Saccharomyces cerevisiae S288C]	-100	4.20821e-17
Q06142	Importin subunit beta-1 [OS=Saccharomyces cerevisiae S288C]	-100	4.20821e-17
Q03104	Meiotic sister chromatid recombination protein 1 [OS=Saccharomyces cerevisiae S288C]	-100	4.20821e-17
Q12690	60S ribosomal protein L13-A [OS=Saccharomyces cerevisiae S288C]	-100	4.20821e-17
P69771	vacuolar protein-sorting-associated protein 46 [OS=Saccharomyces cerevisiae S288C]	-100	4.20821e-17
P39966	Protein phosphatase 2C homolog 2 [OS=Saccharomyces cerevisiae S288C]	-100	4.20821e-17
C8ZI12	Enhancer of translation termination 1 [OS=Saccharomyces cerevisiae EC1118]	-100	4.20821e-17
A6ZY20	cell wall mannoprotein PST1 [OS=Saccharomyces cerevisiae YJM789]	-100	4.20821e-17
P38861	60S ribosomal export protein NMD3 [OS=Saccharomyces cerevisiae S288C]	-100	4.20821e-17
P38281	Actin patches distal protein 1 [OS=Saccharomyces cerevisiae S288C]	-100	4.20821e-17
P25555	Single-strand telomeric DNA-binding protein GBP2 [OS=Saccharomyces cerevisiae S288C]	-100	4.20821e-17
P35184	Ribosome assembly protein SQT1 [OS=Saccharomyces cerevisiae S288C]	-100	4.20821e-17
P51402	60S ribosomal protein L37-B [OS=Saccharomyces cerevisiae S288C]	-100	4.20821e-17
P40202	Superoxide dismutase 1 copper chaperone [OS=Saccharomyces cerevisiae S288C]	-100	4.20821e-17
Q03020	iron sulfur cluster assembly protein 1, mitochondrial [OS=Saccharomyces cerevisiae S288C]	-100	4.20821e-17
P05373	Delta-aminolevulinic acid dehydratase [OS=Saccharomyces cerevisiae S288C]	-100	4.20821e-17
Q06677	Auxilin-like clathrin uncoating factor SWA2 [OS=Saccharomyces cerevisiae S288C]	-100	4.20821e-17
P36016	Heat shock protein 70 homolog LHS1 [OS=Saccharomyces cerevisiae S288C]	-100	4.20821e-17
P43123	UDP-N-acetylglucosamine pyrophosphorylase [OS=Saccharomyces cerevisiae S288C]	-100	4.20821e-17
Q12458	putative reductase 1 [OS=Saccharomyces cerevisiae S288C]	-100	4.20821e-17
P21801	Succinate dehydrogenase [ubiquinone] iron-sulfur subunit, mitochondrial [OS=Saccharomyces cerevisiae S288C]	-100	4.20821e-17
P25045	serine palmitoyltransferase 1 [OS=Saccharomyces cerevisiae S288C]	-100	4.20821e-17
P06182	cytochrome c heme lyase [OS=Saccharomyces cerevisiae S288C]	-100	4.20821e-17
P32466	Low-affinity glucose transporter HXT3 [OS=Saccharomyces cerevisiae S288C]	-100	4.20821e-17
P14306	carboxypeptidase Y inhibitor [OS=Saccharomyces cerevisiae S288C]	-100	4.20821e-17
Q3E7Z5	Uncharacterized protein YIL002W-A [OS=Saccharomyces cerevisiae S288C]	-100	4.20821e-17
Q06408	transaminated amino acid decarboxylase [OS=Saccharomyces cerevisiae S288C]	-100	4.20821e-17
P21304	Periodic tryptophan protein 1 [OS=Saccharomyces cerevisiae S288C]	-100	4.20821e-17
P32495	H/ACA ribonucleoprotein complex subunit 2 [OS=Saccharomyces cerevisiae S288C]	-100	4.20821e-17
P38174	methionine aminopeptidase 2 [OS=Saccharomyces cerevisiae S288C]	-100	4.20821e-17
O60200	mitochondrial distribution and morphology protein 35 [OS=Saccharomyces cerevisiae S288C]	-100	4.20821e-17
P53163	54S ribosomal protein L12, mitochondrial [OS=Saccharomyces cerevisiae S288C]	-100	4.20821e-17
P05745	60S ribosomal protein L36-A [OS=Saccharomyces cerevisiae S288C]	-100	4.20821e-17
P47044	LOG family protein YJL055W [OS=Saccharomyces cerevisiae S288C]	-100	4.20821e-17
Q03976	37S ribosomal protein S24, mitochondrial [OS=Saccharomyces cerevisiae S288C]	-100	4.20821e-17
P69851	DASH complex subunit DAD4 [OS=Saccharomyces cerevisiae S288C]	-100	4.20821e-17
P06101	Hsp90 co-chaperone Cdc37 [OS=Saccharomyces cerevisiae S288C]	-100	4.20821e-17
P39676	Flavohemoprotein [OS=Saccharomyces cerevisiae S288C]	-100	4.20821e-17
Q12532	Ribosome quality control complex subunit 2 [OS=Saccharomyces cerevisiae S288C]	-100	4.20821e-17
Q08273	RING-box protein HRT1 [OS=Saccharomyces cerevisiae S288C]	-100	4.20821e-17
P47160	Epsin-3 [OS=Saccharomyces cerevisiae S288C]	-100	4.20821e-17
Q03778	Riboflavin kinase [OS=Saccharomyces cerevisiae S288C]	-100	4.20821e-17
P24276	protein SSD1 [OS=Saccharomyces cerevisiae S288C]	-100	4.20821e-17
P00912	N-(5'-phosphoribosyl)anthranilate isomerase [OS=Saccharomyces cerevisiae S288C]	-100	4.20821e-17
Q12428	Probable 2-methylcitrate dehydratase [OS=Saccharomyces cerevisiae S288C]	-100	4.20821e-17
P53303	Zinc finger protein ZPR1 [OS=Saccharomyces cerevisiae S288C]	-100	4.20821e-17
P53315	6-phosphogluconolactonase 4 [OS=Saccharomyces cerevisiae S288C]	-100	4.20821e-17
P40693	Ribosome biogenesis protein RLP7 [OS=Saccharomyces cerevisiae S288C]	-100	4.20821e-17
P40484	DBF2 kinase activator protein MOB1 [OS=Saccharomyces cerevisiae S288C]	-100	4.20821e-17
P47083	U3 small nucleolar RNA-associated protein MPP10 [OS=Saccharomyces cerevisiae S288C]	-100	4.20821e-17
Q04213	ISWI one complex protein 4 [OS=Saccharomyces cerevisiae S288C]	-100	4.20821e-17
P25451	proteasome subunit beta type-3 [OS=Saccharomyces cerevisiae S288C]	-100	4.20821e-17
P38079	protein YRO2 [OS=Saccharomyces cerevisiae S288C]	-100	4.20821e-17
P17106	Centromere-binding protein 1 [OS=Saccharomyces cerevisiae S288C]	-100	4.20821e-17
Q08179	Mitochondrial distribution and morphology protein 38 [OS=Saccharomyces cerevisiae S288C]	-100	4.20821e-17
P38758	Putative oxidoreductase TDA3 [OS=Saccharomyces cerevisiae S288C]	-100	4.20821e-17
Q12008	phosphoglycerate mutase 2 [OS=Saccharomyces cerevisiae S288C]	-100	4.20821e-17
P47148	Uncharacterized protein YJR111C [OS=Saccharomyces cerevisiae S288C]	-100	4.20821e-17
Q08096	RNA 3'-terminal phosphate cyclase-like protein [OS=Saccharomyces cerevisiae S288C]	-100	4.20821e-17
Q06168	Chromatin structure-remodeling complex subunit SFH1 [OS=Saccharomyces cerevisiae S288C]	-100	4.20821e-17
P40366	Protein DLS1 [OS=Saccharomyces cerevisiae S288C]	-100	4.20821e-17
P38295	Medium-chain fatty acid ethyl ester synthase/esterase 2 [OS=Saccharomyces cerevisiae S288C]	-100	4.20821e-17
Q3E795	Uncharacterized protein YLR361C-A [OS=Saccharomyces cerevisiae S288C]	-100	4.20821e-17
P38797	Protein phosphatase 2C homolog 7, mitochondrial [OS=Saccharomyces cerevisiae S288C]	-100	4.20821e-17
P33401	Phosphoglucomutase 1 [OS=Saccharomyces cerevisiae S288C]	-100	4.20821e-17
P25623	Suppressor of Yeast Profilin deletion [OS=Saccharomyces cerevisiae S288C]	-100	4.20821e-17
P25374	Cysteine desulfurase, mitochondrial [OS=Saccharomyces cerevisiae S288C]	-100	4.20821e-17
P47117	actin-related protein 3 [OS=Saccharomyces cerevisiae S288C]	-100	4.20821e-17
P32381	Actin-related protein 2 [OS=Saccharomyces cerevisiae S288C]	-100	4.20821e-17
P38922	Protein HRB1 [OS=Saccharomyces cerevisiae S288C]	-100	4.20821e-17
P26755	Replication factor A protein 3 [OS=Saccharomyces cerevisiae S288C]	-100	4.20821e-17
Q04409	Putative glucokinase-2 [OS=Saccharomyces cerevisiae S288C]	-100	4.20821e-17
P54783	D-arabinono-1,4-lactone oxidase [OS=Saccharomyces cerevisiae S288C]	-100	4.20821e-17
P25567	RNA-binding protein SRO9 [OS=Saccharomyces cerevisiae S288C]	-100	4.20821e-17
P40502	Altered inheritance of mitochondria protein 19, mitochondrial [OS=Saccharomyces cerevisiae S288C]	-100	4.20821e-17
P37302	aminopeptidase Y [OS=Saccharomyces cerevisiae S288C]	-100	4.20821e-17
P32497	Eukaryotic translation initiation factor 3 subunit C [OS=Saccharomyces cerevisiae S288C]	-100	4.20821e-17
Q12117	Protein MRH1 [OS=Saccharomyces cerevisiae S288C]	-100	4.20821e-17
P06174	uroporphyrinogen-III synthase [OS=Saccharomyces cerevisiae S288C]	-100	4.20821e-17
Q05979	kynureninase [OS=Saccharomyces cerevisiae S288C]	-100	4.20821e-17
P38821	Aspartyl aminopeptidase 4 [OS=Saccharomyces cerevisiae S288C]	-100	4.20821e-17
P47032	protein PRY1 [OS=Saccharomyces cerevisiae S288C]	-100	4.20821e-17
Q12234	GRIP domain-containing protein RUD3 [OS=Saccharomyces cerevisiae S288C]	-100	4.20821e-17
P38716	uncharacterized trans-sulfuration enzyme YHR112C [OS=Saccharomyces cerevisiae S288C]	-100	4.20821e-17
P40515	mitochondrial fission 1 protein [OS=Saccharomyces cerevisiae S288C]	-100	4.20821e-17
P25358	Elongation of fatty acids protein 2 [OS=Saccharomyces cerevisiae S288C]	-100	4.20821e-17
P36047	protein phosphatase 1 regulatory subunit SDS22 [OS=Saccharomyces cerevisiae S288C]	-100	4.20821e-17
Q12265	Ribose-phosphate pyrophosphokinase 5 [OS=Saccharomyces cerevisiae S288C]	-100	4.20821e-17
P40555	Probable 26S proteasome regulatory subunit p27 [OS=Saccharomyces cerevisiae S288C]	-100	4.20821e-17
Q08601	Metacaspase-1 [OS=Saccharomyces cerevisiae S288C]	-100	4.20821e-17
P39107	Mannan polymerase complexes subunit MNN9 [OS=Saccharomyces cerevisiae S288C]	-100	4.20821e-17
P37898	Alanine/arginine aminopeptidase [OS=Saccharomyces cerevisiae S288C]	-100	4.20821e-17
P54999	Small nuclear ribonucleoprotein F [OS=Saccharomyces cerevisiae S288C]	-100	4.20821e-17
P13298	Orotate phosphoribosyltransferase 1 [OS=Saccharomyces cerevisiae S288C]	-100	4.20821e-17
P53131	pre-mRNA-splicing factor ATP-dependent RNA helicase PRP43 [OS=Saccharomyces cerevisiae S288C]	-100	4.20821e-17
P40558	Cytosolic Fe-S cluster assembly factor CFD1 [OS=Saccharomyces cerevisiae S288C]	-100	4.20821e-17
P00045	Cytochrome c iso-2 [OS=Saccharomyces cerevisiae S288C]	-100	4.20821e-17
P39008	Poly(A) ribonuclease pop2 [OS=Saccharomyces cerevisiae S288C]	-100	4.20821e-17
Q01080	DNA-directed RNA polymerase I subunit RPA49 [OS=Saccharomyces cerevisiae S288C]	-100	4.20821e-17
P38260	Hsp70 nucleotide exchange factor FES1 [OS=Saccharomyces cerevisiae S288C]	-100	4.20821e-17
P32558	FACT complex subunit SPT16 [OS=Saccharomyces cerevisiae S288C]	-100	4.20821e-17
Q04201	CUE domain-containing protein CUE4 [OS=Saccharomyces cerevisiae S288C]	-100	4.20821e-17
P11792	serine/threonine-protein kinase SCH9 [OS=Saccharomyces cerevisiae S288C]	-100	4.20821e-17
P32453	Protein ATP11, mitochondrial [OS=Saccharomyces cerevisiae S288C]	-100	4.20821e-17
P32895	ribose-phosphate pyrophosphokinase 1 [OS=Saccharomyces cerevisiae S288C]	-100	4.20821e-17
A6ZSX1	ATP-dependent rRNA helicase RRP3 [OS=Saccharomyces cerevisiae YJM789]	-100	4.20821e-17
Q08686	Thiosulfate sulfurtransferase TUM1 [OS=Saccharomyces cerevisiae S288C]	-100	4.20821e-17
Q99316	protein disulfide isomerase MPD2 [OS=Saccharomyces cerevisiae S288C]	-100	4.20821e-17
P38840	Aromatic amino acid aminotransferase 2 [OS=Saccharomyces cerevisiae S288C]	-100	4.20821e-17
A6ZXU0	ATP-dependent RNA helicase DBP10 [OS=Saccharomyces cerevisiae YJM789]	-100	4.20821e-17
P53622	coatomer subunit alpha [OS=Saccharomyces cerevisiae S288C]	-100	4.20821e-17
P53164	NADH pyrophosphatase [OS=Saccharomyces cerevisiae S288C]	-100	4.20821e-17
P42835	Protein EGT2 [OS=Saccharomyces cerevisiae S288C]	-100	4.20821e-17
Q03954	DASH complex subunit SPC19 [OS=Saccharomyces cerevisiae S288C]	-100	4.20821e-17
Q04225	Ribosome assembly protein RRB1 [OS=Saccharomyces cerevisiae S288C]	-100	4.20821e-17
Q9URQ5	High temperature lethal protein 1 [OS=Saccharomyces cerevisiae S288C]	-100	4.20821e-17
P33307	importin alpha re-exporter [OS=Saccharomyces cerevisiae S288C]	-100	4.20821e-17
Q08235	ribosome biogenesis protein BRX1 [OS=Saccharomyces cerevisiae S288C]	-100	4.20821e-17
P05453	Eukaryotic peptide chain release factor GTP-binding subunit [OS=Saccharomyces cerevisiae S288C]	-100	4.20821e-17
Q06523	uncharacterized protein YPR148C [OS=Saccharomyces cerevisiae S288C]	-100	4.20821e-17
P38166	Protein transport protein sft2 [OS=Saccharomyces cerevisiae S288C]	-100	4.20821e-17
P27466	Calcium/calmodulin-dependent protein kinase I [OS=Saccharomyces cerevisiae S288C]	-100	4.20821e-17
P25632	Chromatin structure-remodeling complex protein RSC6 [OS=Saccharomyces cerevisiae S288C]	-100	4.20821e-17
P16451	Pyruvate dehydrogenase complex protein X component, mitochondrial [OS=Saccharomyces cerevisiae S288C]	-100	4.20821e-17
P54861	Dynamin-related protein DNM1 [OS=Saccharomyces cerevisiae S288C]	-100	4.20821e-17
Q12091	Damage response protein 1 [OS=Saccharomyces cerevisiae S288C]	-100	4.20821e-17
Q12489	Cysteine-rich and transmembrane domain-containing protein YDL012C [OS=Saccharomyces cerevisiae S288C]	-100	4.20821e-17
Q12248	DASH complex subunit Dad1 [OS=Saccharomyces cerevisiae S288C]	-100	4.20821e-17
Q08723	26S proteasome regulatory subunit RPN8 [OS=Saccharomyces cerevisiae S288C]	-100	4.20821e-17
P69850	dash complex subunit dad3 [OS=Saccharomyces cerevisiae S288C]	-100	4.20821e-17
P39984	Histone acetyltransferase type B subunit 2 [OS=Saccharomyces cerevisiae S288C]	-100	4.20821e-17
Q05926	Glutaredoxin-8 [OS=Saccharomyces cerevisiae S288C]	-100	4.20821e-17
Q07418	peroxisomal membrane protein import receptor PEX19 [OS=Saccharomyces cerevisiae S288C]	-100	4.20821e-17
P25342	cell division control protein 10 [OS=Saccharomyces cerevisiae S288C]	-100	4.20821e-17
Q08972	[NU+] prion formation protein 1 [OS=Saccharomyces cerevisiae S288C]	-100	4.20821e-17
Q00245	GTP-binding protein RHO3 [OS=Saccharomyces cerevisiae S288C]	-100	4.20821e-17
P33333	Probable 1-acyl-sn-glycerol-3-phosphate acyltransferase [OS=Saccharomyces cerevisiae S288C]	-100	4.20821e-17
P32787	Mitochondrial genome maintenance protein MGM101 [OS=Saccharomyces cerevisiae S288C]	-100	4.20821e-17
Q99312	IMP-specific 5'-nucleotidase 1 [OS=Saccharomyces cerevisiae S288C]	-100	4.20821e-17
P53549	26S proteasome subunit RPT4 [OS=Saccharomyces cerevisiae S288C]	-100	4.20821e-17
P38860	GTPase MTG2, mitochondrial [OS=Saccharomyces cerevisiae S288C]	-100	4.20821e-17
P39743	Reduced viability upon starvation protein 167 [OS=Saccharomyces cerevisiae S288C]	-100	4.20821e-17
P53301	Probable glycosidase CRH1 [OS=Saccharomyces cerevisiae S288C]	-100	4.20821e-17
P54003	Protein SUR7 [OS=Saccharomyces cerevisiae S288C]	-100	4.20821e-17
Q12165	ATP synthase subunit delta, mitochondrial [OS=Saccharomyces cerevisiae S288C]	-100	4.20821e-17
P38109	Putative serine carboxypeptidase YBR139W [OS=Saccharomyces cerevisiae S288C]	-100	4.20821e-17
P28625	Protein YIM1 [OS=Saccharomyces cerevisiae S288C]	-100	4.20821e-17
P10964	DNA-directed RNA polymerase I subunit RPA190 [OS=Saccharomyces cerevisiae S288C]	-100	4.20821e-17
A6ZRX0	ATP-dependent RNA helicase dbp2 [OS=Saccharomyces cerevisiae YJM789]	-100	4.20821e-17
P11075	protein transport protein SEC7 [OS=Saccharomyces cerevisiae S288C]	-100	4.20821e-17
P43569	CCR4-associated factor 16 [OS=Saccharomyces cerevisiae S288C]	-100	4.20821e-17
P49334	Mitochondrial import receptor subunit tom22 [OS=Saccharomyces cerevisiae S288C]	-100	4.20821e-17
P24031	Constitutive acid phosphatase [OS=Saccharomyces cerevisiae S288C]	-100	4.20821e-17
P33322	H/ACA ribonucleoprotein complex subunit 4 [OS=Saccharomyces cerevisiae S288C]	-100	4.20821e-17
P10869	Aspartokinase [OS=Saccharomyces cerevisiae S288C]	-100	4.20821e-17
P12945	N-terminal acetyltransferase A complex subunit NAT1 [OS=Saccharomyces cerevisiae S288C]	-100	4.20821e-17
P39713	Probable diacetyl reductase [(R)-acetoin forming] 2 [OS=Saccharomyces cerevisiae S288C]	-100	4.20821e-17
P53723	UPF0674 endoplasmic reticulum membrane protein YNR021W [OS=Saccharomyces cerevisiae S288C]	-100	4.20821e-17
P38217	Importin subunit beta-2 [OS=Saccharomyces cerevisiae S288C]	-100	4.20821e-17
P43619	nicotinate-nucleotide pyrophosphorylase [carboxylating] [OS=Saccharomyces cerevisiae S288C]	-100	4.20821e-17
P46784	40S ribosomal protein S10-B [OS=Saccharomyces cerevisiae S288C]	-100	4.20821e-17
P21827	Guanine nucleotide exchange factor SRM1 [OS=Saccharomyces cerevisiae S288C]	-100	4.20821e-17
P43609	Chromatin structure-remodeling complex protein RSC8 [OS=Saccharomyces cerevisiae S288C]	-100	4.20821e-17
Q05515	Survival factor 1 [OS=Saccharomyces cerevisiae S288C]	-100	4.20821e-17
P22217	thioredoxin-1 [OS=Saccharomyces cerevisiae S288C]	-100	4.20821e-17
P32337	Importin subunit beta-3 [OS=Saccharomyces cerevisiae S288C]	-100	4.20821e-17
Q07688	Phosphorelay intermediate protein YPD1 [OS=Saccharomyces cerevisiae S288C]	-100	4.20821e-17
Q06892	NADH kinase POS5, mitochondrial [OS=Saccharomyces cerevisiae S288C]	-100	4.20821e-17
P25343	Reduced viability upon starvation protein 161 [OS=Saccharomyces cerevisiae S288C]	-100	4.20821e-17
P07267	saccharopepsin [OS=Saccharomyces cerevisiae S288C]	-100	4.20821e-17
Q12166	2-isopropylmalate synthase 2, mitochondrial [OS=Saccharomyces cerevisiae S288C]	-100	4.20821e-17
P38197	Pyridoxal phosphate homeostasis protein [OS=Saccharomyces cerevisiae S288C]	-100	4.20821e-17
Q12029	Probable mitochondrial transport protein fsf1 [OS=Saccharomyces cerevisiae S288C]	-100	4.20821e-17
P53128	Methylenetetrahydrofolate reductase 2 [OS=Saccharomyces cerevisiae S288C]	-100	4.20821e-17
Q12178	Cytosine deaminase [OS=Saccharomyces cerevisiae S288C]	-100	4.20821e-17
P53250	Twinfilin-1 [OS=Saccharomyces cerevisiae S288C]	-100	4.20821e-17
P53290	GTP-binding protein GTR2 [OS=Saccharomyces cerevisiae S288C]	-100	4.20821e-17
P34221	protein phosphatase 2c homolog 3 [OS=Saccharomyces cerevisiae S288C]	-100	4.20821e-17
Q04175	Importin beta SMX1 [OS=Saccharomyces cerevisiae S288C]	-100	4.20821e-17
P32335	Protein MSS51, mitochondrial [OS=Saccharomyces cerevisiae S288C]	-100	4.20821e-17
Q02732	Central kinetochore subunit CTF19 [OS=Saccharomyces cerevisiae S288C]	-100	4.20821e-17
P28007	H/ACA ribonucleoprotein complex subunit 1 [OS=Saccharomyces cerevisiae S288C]	-100	4.20821e-17
P32356	neutral trehalase [OS=Saccharomyces cerevisiae S288C]	-100	4.20821e-17
Q12329	heat shock protein 42 [OS=Saccharomyces cerevisiae S288C]	-100	4.20821e-17
Q04067	Eukaryotic translation initiation factor 3 subunit G [OS=Saccharomyces cerevisiae S288C]	-100	4.20821e-17
Q03835	Monothiol glutaredoxin-3 [OS=Saccharomyces cerevisiae S288C]	-100	4.20821e-17
P19955	37S ribosomal protein YMR-31, mitochondrial [OS=Saccharomyces cerevisiae S288C]	-100	4.20821e-17
P38886	26S proteasome regulatory subunit RPN10 [OS=Saccharomyces cerevisiae S288C]	-100	4.20821e-17
P31384	glucose-repressible alcohol dehydrogenase transcriptional effector [OS=Saccharomyces cerevisiae S288C]	-100	4.20821e-17
P24583	Protein kinase C-like 1 [OS=Saccharomyces cerevisiae S288C]	-100	4.20821e-17
P32897	Mitochondrial import inner membrane translocase subunit tim23 [OS=Saccharomyces cerevisiae S288C]	-100	4.20821e-17
P35176	peptidyl-prolyl cis-trans isomerase D [OS=Saccharomyces cerevisiae S288C]	-100	4.20821e-17
Q3E754	40S ribosomal protein S21-B [OS=Saccharomyces cerevisiae S288C]	-100	4.20821e-17
Q3E7A3	Uncharacterized protein YJL133C-A [OS=Saccharomyces cerevisiae S288C]	-100	4.20821e-17
A6ZZG0	Cell wall mannoprotein PIR1 [OS=Saccharomyces cerevisiae YJM789]	-100	4.20821e-17
P43594	MICOS complex subunit MIC19 [OS=Saccharomyces cerevisiae S288C]	-100	4.20821e-17
P17898	Cholinephosphotransferase 1 [OS=Saccharomyces cerevisiae S288C]	-100	4.20821e-17
P53615	Carbonic anhydrase [OS=Saccharomyces cerevisiae S288C]	-100	4.20821e-17
Q05029	Protein BCH1 [OS=Saccharomyces cerevisiae S288C]	-100	4.20821e-17
P32891	D-lactate dehydrogenase [cytochrome] 1, mitochondrial [OS=Saccharomyces cerevisiae S288C]	-100	4.20821e-17
P36015	Synaptobrevin homolog YKT6 [OS=Saccharomyces cerevisiae S288C]	-100	4.20821e-17
C8ZGZ3	folylpolyglutamate synthase [OS=Saccharomyces cerevisiae EC1118]	-100	4.20821e-17
Q06010	A-factor-processing enzyme [OS=Saccharomyces cerevisiae S288C]	-100	4.20821e-17
P39935	Eukaryotic initiation factor 4F subunit p150 [OS=Saccharomyces cerevisiae S288C]	-100	4.20821e-17
P20434	DNA-directed RNA polymerases I, II, and III subunit RPABC1 [OS=Saccharomyces cerevisiae S288C]	-100	4.20821e-17
P89102	Exocyst complex component SEC5 [OS=Saccharomyces cerevisiae S288C]	-100	4.20821e-17
P39998	Enhancer of mRNA-decapping protein 3 [OS=Saccharomyces cerevisiae S288C]	-100	4.20821e-17
Q03579	Ceramide synthase subunit LIP1 [OS=Saccharomyces cerevisiae S288C]	-19.2308	5.59091e-06
Q06151	M7GpppX diphosphatase [OS=Saccharomyces cerevisiae S288C]	-19.2308	6.30349e-06
Q06449	[PSI+] inducibility protein 3 [OS=Saccharomyces cerevisiae S288C]	-18.8679	7.59839e-06
A5Z2X5	UPF0495 protein YPR010C-A [OS=Saccharomyces cerevisiae S288C]	-17.2414	1.43684e-05
P17709	Glucokinase-1 [OS=Saccharomyces cerevisiae S288C]	-16.3934	2.18857e-05
Q06011	Protein ECM19 [OS=Saccharomyces cerevisiae S288C]	-16.129	2.59263e-05
P33892	eIF-2-alpha kinase activator GCN1 [OS=Saccharomyces cerevisiae S288C]	-14.4928	6.11018e-05
P25349	Flavoprotein-like protein YCP4 [OS=Saccharomyces cerevisiae S288C]	-14.0845	7.4015e-05
P40368	Nucleoporin NUP82 [OS=Saccharomyces cerevisiae S288C]	-13.6986	9.71952e-05
P27614	carboxypeptidase S [OS=Saccharomyces cerevisiae S288C]	-13.5135	0.000107069
A6ZLG8	Mitochondrial outer membrane protein OM14 [OS=Saccharomyces cerevisiae YJM789]	-13.1579	0.00013004
P32342	signal recognition particle subunit Srp21 [OS=Saccharomyces cerevisiae S288C]	-12.6582	0.000173277
P32565	26S proteasome regulatory subunit RPN2 [OS=Saccharomyces cerevisiae S288C]	-12.5	0.000178688
P32790	Actin cytoskeleton-regulatory complex protein SLA1 [OS=Saccharomyces cerevisiae S288C]	-12.1951	0.000219852
P53731	Actin-related protein 2/3 complex subunit 2 [OS=Saccharomyces cerevisiae S288C]	-11.9048	0.000265993
P40580	Benzil reductase ((S)-benzoin forming) IRC24 [OS=Saccharomyces cerevisiae S288C]	-11.7647	0.000278878
P30656	proteasome subunit beta type-5 [OS=Saccharomyces cerevisiae S288C]	-10.989	0.000440812
P06738	glycogen phosphorylase [OS=Saccharomyces cerevisiae S288C]	-10.8696	0.000481865
P11745	Ran GTPase-activating protein 1 [OS=Saccharomyces cerevisiae S288C]	-10.5263	0.000601022
P31688	trehalose-phosphatase [OS=Saccharomyces cerevisiae S288C]	-10.5263	0.000627776
P32468	Cell division control protein 12 [OS=Saccharomyces cerevisiae S288C]	-9.70874	0.00102179
P00360	glyceraldehyde-3-phosphate dehydrogenase 1 [OS=Saccharomyces cerevisiae S288C]	-9.00901	0.00168027
P33297	26S proteasome regulatory subunit 6A [OS=Saccharomyces cerevisiae S288C]	-8.40336	0.00264648
P25631	Ankyrin repeat-containing protein YCR051W [OS=Saccharomyces cerevisiae S288C]	-8.33333	0.00276964
P39003	High-affinity hexose transporter HXT6 [OS=Saccharomyces cerevisiae S288C]	-7.69231	0.00459916
P33330	phosphoserine aminotransferase [OS=Saccharomyces cerevisiae S288C]	-7.63359	0.00486972
P39974	Uncharacterized protein YEL073C [OS=Saccharomyces cerevisiae S288C]	-7.57576	0.00503249
P32915	Protein transport protein SEC61 [OS=Saccharomyces cerevisiae S288C]	-6.66667	0.0105151
P07277	mevalonate kinase [OS=Saccharomyces cerevisiae S288C]	-6.36943	0.0135184
Q00055	Glycerol-3-phosphate dehydrogenase [NAD(+)] 1 [OS=Saccharomyces cerevisiae S288C]	-6.21118	0.0151487
P53981	Uncharacterized phosphatase YNL010W [OS=Saccharomyces cerevisiae S288C]	-6.21118	0.0152006
P07143	Cytochrome c1, heme protein, mitochondrial [OS=Saccharomyces cerevisiae S288C]	-6.09756	0.0169776
Q02196	Adenylyl-sulfate kinase [OS=Saccharomyces cerevisiae S288C]	-6.06061	0.0173171
P38328	Actin-related protein 2/3 complex subunit 1 [OS=Saccharomyces cerevisiae S288C]	-5.46448	0.029731
Q06668	Methyltransferase OMS1, mitochondrial [OS=Saccharomyces cerevisiae S288C]	-5.37634	0.0321431
Q3E752	Uncharacterized protein YPR036W-A [OS=Saccharomyces cerevisiae S288C]	-5.10204	0.0414823
P38428	Coupling of ubiquitin conjugation to ER degradation protein 1 [OS=Saccharomyces cerevisiae S288C]	-5.07614	0.0415337
Q08971	Protein PBDC1 homolog [OS=Saccharomyces cerevisiae S288C]	-5.07614	0.041612
Q12497	Protein FMP16, mitochondrial [OS=Saccharomyces cerevisiae S288C]	-5	0.0444168
Q3E731	Cytochrome c oxidase assembly protein COX19 [OS=Saccharomyces cerevisiae S288C]	-4.9505	0.04706
Q12109	Tryptophan--tRNA ligase, cytoplasmic [OS=Saccharomyces cerevisiae S288C]	-4.90196	0.0493869
Q01976	ADP-ribose pyrophosphatase [OS=Saccharomyces cerevisiae S288C]	-4.87805	0.0499254
P40518	Actin-related protein 2/3 complex subunit 5 [OS=Saccharomyces cerevisiae S288C]	-4.87805	0.0499254
P16547	Mitochondrial outer membrane protein OM45 [OS=Saccharomyces cerevisiae S288C]	3.441	0.0494925
P38804	Restriction of telomere capping protein 3 [OS=Saccharomyces cerevisiae S288C]	3.524	0.0444168
O43137	Uncharacterized protein YBR085C-A [OS=Saccharomyces cerevisiae S288C]	3.692	0.0357435
P31412	V-type proton ATPase subunit C [OS=Saccharomyces cerevisiae S288C]	3.773	0.0321431
Q07540	Frataxin homolog, mitochondrial [OS=Saccharomyces cerevisiae S288C]	3.875	0.028269
P24521	phosphomevalonate kinase [OS=Saccharomyces cerevisiae S288C]	3.897	0.0275256
P02400	60S acidic ribosomal protein P2-beta [OS=Saccharomyces cerevisiae S288C]	4.088	0.0214956
A6ZRK4-1	Cysteine proteinase 1, mitochondrial [OS=Saccharomyces cerevisiae YJM789]	4.259	0.0173171
P51998	54S ribosomal protein yml6, mitochondrial [OS=Saccharomyces cerevisiae S288C]	4.268	0.0173171
P47068	Myosin tail region-interacting protein MTI1 [OS=Saccharomyces cerevisiae S288C]	4.666	0.0107507
P47001	Cell wall mannoprotein CIS3 [OS=Saccharomyces cerevisiae S288C]	5.181	0.00589042
P53628	Transcription regulatory protein SNF12 [OS=Saccharomyces cerevisiae S288C]	5.363	0.00484032
P42940	Probable electron transfer flavoprotein subunit beta [OS=Saccharomyces cerevisiae S288C]	6.522	0.00142851
Q05775	Eukaryotic translation initiation factor 3 subunit J [OS=Saccharomyces cerevisiae S288C]	7.732	0.000453591
Q12349	ATP synthase subunit H, mitochondrial [OS=Saccharomyces cerevisiae S288C]	7.832	0.000416407
Q08773	iswi chromatin-remodeling complex atpase isw2 [OS=Saccharomyces cerevisiae S288C]	8.099	0.000328599
E7KDM2	Cruciform DNA-recognizing protein 1 [OS=Saccharomyces cerevisiae AWRI796]	8.351	0.000265238
P31376	swr1-complex protein 3 [OS=Saccharomyces cerevisiae S288C]	9.304	0.00012254
P40009	golgi apyrase [OS=Saccharomyces cerevisiae S288C]	13.185	7.48586e-06
P36033	Ferric/cupric reductase transmembrane component 2 [OS=Saccharomyces cerevisiae S288C]	17.957	4.597e-07
Q12408	Phosphatidylglycerol/phosphatidylinositol transfer protein [OS=Saccharomyces cerevisiae S288C]	100	4.20821e-17
Q01454	DNA polymerase alpha-binding protein [OS=Saccharomyces cerevisiae S288C]	100	4.20821e-17
P50085	Prohibitin-2 [OS=Saccharomyces cerevisiae S288C]	100	4.20821e-17
P36046	Mitochondrial intermembrane space import and assembly protein 40 [OS=Saccharomyces cerevisiae S288C]	100	4.20821e-17
P33775	Dolichyl-phosphate-mannose--protein mannosyltransferase 1 [OS=Saccharomyces cerevisiae S288C]	100	4.20821e-17

## Sheet: CHP
Table S3 (C). A list of CHP-regulated S. cerevisiae proteins.*
*Meeting the criterion of statistically significant differences (t-test, P<0.05) and at least twofold change in protein levels between the CHP versus untreated control group using label-free quantification using total precursor ion intensity. Red background: Upregulation; Green background: Downregulation.
UniProt/Swiss-Prot Accession	Entrez Gene name	Expr Fold Change	Expr p-value
P49626	60S ribosomal protein L4-B	-100	2.26377e-17
P39516	40S ribosomal protein S14-B	-100	2.26377e-17
P32327	pyruvate carboxylase 2	-100	2.26377e-17
P38754	60S ribosomal protein L14-B	-100	2.26377e-17
P53221	60S ribosomal protein L26-B	-100	2.26377e-17
P0CH09	Ubiquitin-60S ribosomal protein L40	-100	2.26377e-17
P09624	Dihydrolipoyl dehydrogenase, mitochondrial	-100	2.26377e-17
P24000	60S ribosomal protein L24-B	-100	2.26377e-17
P32836	GTP-binding nuclear protein GSP2/CNR2	-100	2.26377e-17
A6ZRM0	adenylosuccinate synthetase	-100	2.26377e-17
P47176	Branched-chain-amino-acid aminotransferase, cytosolic	-100	2.26377e-17
P32590	Heat shock protein homolog SSE2	-100	2.26377e-17
P38697	inosine-5'-monophosphate dehydrogenase 2	-100	2.26377e-17
P25294	Protein SIS1	-100	2.26377e-17
P00927	Threonine dehydratase, mitochondrial	-100	2.26377e-17
P22217	thioredoxin-1	-100	2.26377e-17
Q12513	Translation machinery-associated protein 17	-100	2.26377e-17
P06115	catalase T	-100	2.26377e-17
Q04894	NADP-dependent alcohol dehydrogenase 6	-100	2.26377e-17
Q00764	Alpha,alpha-trehalose-phosphate synthase [UDP-forming] 56 kDa subunit	-100	2.26377e-17
P37292	Serine hydroxymethyltransferase, mitochondrial	-100	2.26377e-17
P41939	Isocitrate dehydrogenase [NADP] cytoplasmic	-100	2.26377e-17
P32527	zuotin	-100	2.26377e-17
P25367	[PIN+] prion protein RNQ1	-100	2.26377e-17
P41056	60S ribosomal protein L33-B	-100	2.26377e-17
Q05016	NADP-dependent 3-hydroxy acid dehydrogenase	-100	2.26377e-17
P38804	Restriction of telomere capping protein 3	-100	2.26377e-17
Q08745	40S ribosomal protein S10-A	-100	2.26377e-17
P39939	40S ribosomal protein S26-B	-100	2.26377e-17
P38113	Alcohol dehydrogenase 5	-100	2.26377e-17
P38431	Eukaryotic translation initiation factor 5	-100	2.26377e-17
P38715	NADPH-dependent aldose reductase GRE3	-100	2.26377e-17
P36421	Tyrosine--tRNA ligase, cytoplasmic	-100	2.26377e-17
Q12447	Polyamine N-acetyltransferase 1	-100	2.26377e-17
P0C2H9	60S ribosomal protein L31-B	-100	2.26377e-17
P38968	Protein transport protein sec31	-100	2.26377e-17
P20967	2-oxoglutarate dehydrogenase, mitochondrial	-100	2.26377e-17
P18562	uracil phosphoribosyltransferase	-100	2.26377e-17
P41811	Coatomer subunit beta'	-100	2.26377e-17
Q12305	Thiosulfate sulfurtransferase RDL1, mitochondrial	-100	2.26377e-17
P32565	26S proteasome regulatory subunit RPN2	-100	2.26377e-17
P11986	inositol-3-phosphate synthase	-100	2.26377e-17
Q03940	RuvB-like protein 1	-100	2.26377e-17
A6ZMK5	Eukaryotic translation initiation factor 3 subunit I [OS=Saccharomyces cerevisiae YJM789]	-100	2.26377e-17
P40089	U6 snRNA-associated Sm-like protein LSm5	-100	2.26377e-17
P14020	dolichol-phosphate mannosyltransferase	-100	2.26377e-17
P43582	WW domain-containing protein WWM1	-100	2.26377e-17
P14904	vacuolar aminopeptidase 1	-100	2.26377e-17
P29029	Endochitinase	-100	2.26377e-17
P38427	Trehalose synthase complex regulatory subunit TSL1	-100	2.26377e-17
P22137	Clathrin heavy chain	-100	2.26377e-17
P06738	glycogen phosphorylase	-100	2.26377e-17
P38249	Eukaryotic translation initiation factor 3 subunit A	-100	2.26377e-17
P14065	Glycerol 2-dehydrogenase (NADP(+))	-100	2.26377e-17
P49095	Glycine dehydrogenase (Decarboxylating), mitochondrial	-100	2.26377e-17
P38115	D-arabinose dehydrogenase [NAD(P)+] heavy chain	-100	2.26377e-17
P00937	Multifunctional tryptophan biosynthesis protein	-100	2.26377e-17
P40302	Proteasome subunit alpha type-6	-100	2.26377e-17
P32628	UV excision repair protein Rad23	-100	2.26377e-17
P28000	DNA-directed RNA polymerases I and III subunit RPAC2	-100	2.26377e-17
P07172	histidinol-phosphate aminotransferase	-100	2.26377e-17
A6ZZH2	NADH-cytochrome b5 reductase 2 [OS=Saccharomyces cerevisiae YJM789]	-100	2.26377e-17
P39714	(R,R)-butanediol dehydrogenase	-100	2.26377e-17
Q12458	putative reductase 1	-100	2.26377e-17
P47039	Probable kynurenine--oxoglutarate transaminase BNA3	-100	2.26377e-17
Q3E752	Uncharacterized protein YPR036W-A	-100	2.26377e-17
P53615	Carbonic anhydrase	-100	2.26377e-17
P40040	Protein THO1	-100	2.26377e-17
P26755	Replication factor A protein 3	-100	2.26377e-17
P23644	Mitochondrial import receptor subunit TOM40	-100	2.26377e-17
P39078	T-complex protein 1 subunit delta	-100	2.26377e-17
P15700	uridylate kinase	-100	2.26377e-17
Q01560	Nucleolar protein 3	-100	2.26377e-17
P47079	T-complex protein 1 subunit theta	-100	2.26377e-17
P36013	NAD-dependent malic enzyme, mitochondrial	-100	2.26377e-17
P47018	Maintenance of telomere capping protein 1	-100	2.26377e-17
P13517	F-actin-capping protein subunit beta	-100	2.26377e-17
P31688	trehalose-phosphatase	-100	2.26377e-17
P42943	T-complex protein 1 subunit eta	-100	2.26377e-17
P32911	eukaryotic translation initiation factor eIF-1	-100	2.26377e-17
Q6Q546	Ubiquitin-like modifier hub1	-100	2.26377e-17
P38988	Mitochondrial GTP/GDP carrier protein 1	-100	2.26377e-17
P00447	Superoxide dismutase [Mn], mitochondrial	-100	2.26377e-17
P15303	Protein transport protein SEC23	-100	2.26377e-17
P32790	Actin cytoskeleton-regulatory complex protein SLA1	-100	2.26377e-17
Q08193	1,3-beta-glucanosyltransferase GAS5	-100	2.26377e-17
Q12109	Tryptophan--tRNA ligase, cytoplasmic	-100	2.26377e-17
P00128	Cytochrome b-c1 complex subunit 7	-100	2.26377e-17
P32366	V-type proton ATPase subunit D	-100	2.26377e-17
P16965	ATPase-stabilizing factor 15 kDa protein	-100	2.26377e-17
P07991	ornithine aminotransferase	-100	2.26377e-17
Q03973	High mobility group protein 1	-100	2.26377e-17
P52893	probable alanine aminotransferase, mitochondrial	-100	2.26377e-17
A6ZPJ1	Eukaryotic translation initiation factor 3 subunit B [OS=Saccharomyces cerevisiae YJM789]	-100	2.26377e-17
P40422	DNA-directed RNA polymerases I, II, and III subunit RPABC4	-100	2.26377e-17
P33322	H/ACA ribonucleoprotein complex subunit 4	-100	2.26377e-17
A6ZMQ6	Cx9C motif-containing protein 4, mitochondrial [OS=Saccharomyces cerevisiae YJM789]	-100	2.26377e-17
Q03161	glucose-6-phosphate 1-epimerase	-100	2.26377e-17
P38295	Medium-chain fatty acid ethyl ester synthase/esterase 2	-100	2.26377e-17
Q04409	Putative glucokinase-2	-100	2.26377e-17
P32316	acetyl-CoA hydrolase	-100	2.26377e-17
B3LK82	methylthioribose-1-phosphate isomerase [OS=Saccharomyces cerevisiae RM11-1a]	-100	2.26377e-17
P53312	Succinate--CoA ligase [ADP-forming] subunit beta, mitochondrial	-100	2.26377e-17
Q04013	Citrate/oxoglutarate carrier protein	-100	2.26377e-17
Q04964	Ribonucleotide reductase inhibitor protein SML1	-100	2.26377e-17
P53731	Actin-related protein 2/3 complex subunit 2	-100	2.26377e-17
P37302	aminopeptidase Y	-100	2.26377e-17
P38288	Protein TOS1	-100	2.26377e-17
P47117	actin-related protein 3	-100	2.26377e-17
P0CX34	40S ribosomal protein S30-B	-100	2.26377e-17
Q12154	ATPase get3	-100	2.26377e-17
P41920	Ran-specific GTPase-activating protein 1	-100	2.26377e-17
P53691	Peptidyl-prolyl cis-trans isomerase CPR6	-100	2.26377e-17
P53622	coatomer subunit alpha	-100	2.26377e-17
Q04341	Mitochondrial intermembrane space cysteine motif-containing protein MIX14	-100	2.26377e-17
P17649	4-aminobutyrate aminotransferase	-100	2.26377e-17
P00431	cytochrome c peroxidase, mitochondrial	-100	2.26377e-17
P45978	protein SCD6	-100	2.26377e-17
P38764	26S proteasome regulatory subunit rpn1	-100	2.26377e-17
P46683	Ankyrin repeat-containing protein YAR1	-100	2.26377e-17
Q03655	Probable 1,3-beta-glucanosyltransferase GAS3	-100	2.26377e-17
P07143	Cytochrome c1, heme protein, mitochondrial	-100	2.26377e-17
P32074	Coatomer subunit gamma	-100	2.26377e-17
P38689	Ribose-phosphate pyrophosphokinase 3	-100	2.26377e-17
P39990	13 kDa ribonucleoprotein-associated protein	-100	2.26377e-17
P32588	Nuclear and cytoplasmic polyadenylated RNA-binding protein pub1	-100	2.26377e-17
P53616	Probable secreted beta-glucosidase SUN4	-100	2.26377e-17
P32468	Cell division control protein 12	-100	2.26377e-17
P38555	GTP-binding protein YPT31/YPT8	-100	2.26377e-17
P22141	Proteasome subunit beta type-4	-100	2.26377e-17
P32377	Diphosphomevalonate decarboxylase	-100	2.26377e-17
P35176	peptidyl-prolyl cis-trans isomerase D	-100	2.26377e-17
P23638	Proteasome subunit alpha type-3	-100	2.26377e-17
Q01852	Mitochondrial import inner membrane translocase subunit TIM44	-100	2.26377e-17
Q12464	RuvB-like protein 2	-100	2.26377e-17
P32563	V-type proton ATPase subunit a, vacuolar isoform	-100	2.26377e-17
P27472	Glycogen [starch] synthase isoform 2	-100	2.26377e-17
P40029	peptide methionine sulfoxide reductase	-100	2.26377e-17
Q04491	Protein transport protein SEC13	-100	2.26377e-17
P43593	Ubiquitin carboxyl-terminal hydrolase 6	-100	2.26377e-17
P40513	Mitochondrial acidic protein MAM33	-100	2.26377e-17
P48015	Aminomethyltransferase, mitochondrial	-100	2.26377e-17
P39968	Vacuolar protein 8	-100	2.26377e-17
P34223	UBX domain-containing protein 1	-100	2.26377e-17
P39730	Eukaryotic translation initiation factor 5B	-100	2.26377e-17
P32179	3'(2'),5'-bisphosphate nucleotidase	-100	2.26377e-17
Q07540	Frataxin homolog, mitochondrial	-100	2.26377e-17
Q12117	Protein MRH1	-100	2.26377e-17
P39929	vacuolar-sorting protein snf7	-100	2.26377e-17
Q12489	Cysteine-rich and transmembrane domain-containing protein YDL012C	-100	2.26377e-17
P32860	NifU-like protein, mitochondrial	-100	2.26377e-17
P39683	nicotinate phosphoribosyltransferase	-100	2.26377e-17
P24280	SEC14 cytosolic factor	-100	2.26377e-17
Q02486	ARS-binding factor 2, mitochondrial	-100	2.26377e-17
A6ZRW6	Malate synthase 1, glyoxysomal [OS=Saccharomyces cerevisiae YJM789]	-100	2.26377e-17
A6ZRK4-1	Cysteine proteinase 1, mitochondrial [OS=Saccharomyces cerevisiae YJM789]	-100	2.26377e-17
P16451	Pyruvate dehydrogenase complex protein X component, mitochondrial	-100	2.26377e-17
P47120	Deoxyhypusine hydroxylase	-100	2.26377e-17
P28495	F-actin-capping protein subunit alpha	-100	2.26377e-17
P16603	NADPH--cytochrome P450 reductase	-100	2.26377e-17
P32497	Eukaryotic translation initiation factor 3 subunit C	-100	2.26377e-17
P32529	DNA-directed RNA polymerase I subunit RPA12	-100	2.26377e-17
P39940	E3 ubiquitin-protein ligase RSP5	-100	2.26377e-17
P32368	Phosphoinositide phosphatase SAC1	-100	2.26377e-17
P32263	Pyrroline-5-carboxylate reductase	-100	2.26377e-17
P07702	L-2-aminoadipate reductase	-100	2.26377e-17
P27614	carboxypeptidase S	-100	2.26377e-17
P53852	Cysteine--tRNA ligase	-100	2.26377e-17
P36007	L-threo-3-hydroxyaspartate ammonia-lyase	-100	2.26377e-17
P32939	GTP-binding protein ypt7	-100	2.26377e-17
Q06205	FK506-binding protein 4	-100	2.26377e-17
P09232	cerevisin	-100	2.26377e-17
P38985	signal recognition particle subunit SRP14	-100	2.26377e-17
P05453	Eukaryotic peptide chain release factor GTP-binding subunit	-100	2.26377e-17
P38886	26S proteasome regulatory subunit RPN10	-100	2.26377e-17
P32445	Single-stranded DNA-binding protein RIM1, mitochondrial	-100	2.26377e-17
P39926	Protein SSO2	-100	2.26377e-17
P53301	Probable glycosidase CRH1	-100	2.26377e-17
P14907	nucleoporin nsp1	-100	2.26377e-17
P53738	Multifunctional methyltransferase subunit trm112	-100	2.26377e-17
Q01939	26S proteasome regulatory subunit 8 homolog	-100	2.26377e-17
Q06523	uncharacterized protein YPR148C	-100	2.26377e-17
Q12265	Ribose-phosphate pyrophosphokinase 5	-100	2.26377e-17
P11633	Non-histone chromosomal protein 6B	-100	2.26377e-17
P39958	Rab GDP-dissociation inhibitor	-100	2.26377e-17
Q6WNK7	Transcription and mRNA export factor SUS1	-100	2.26377e-17
P40093	UPF0160 protein YER156C	-100	2.26377e-17
P48836	V-type proton ATPase subunit G	-100	2.26377e-17
Q03195	translation initiation factor rli1	-100	2.26377e-17
P25631	Ankyrin repeat-containing protein YCR051W	-100	2.26377e-17
P48363	Prefoldin subunit 3	-100	2.26377e-17
Q02821	Importin subunit alpha	-100	2.26377e-17
P48510	Ubiquitin domain-containing protein DSK2	-100	2.26377e-17
P38079	protein YRO2	-100	2.26377e-17
P15496	isopentenyl-diphosphate delta-isomerase	-100	2.26377e-17
P38682	ADP-ribosylation factor GTPase-activating protein GLO3	-100	2.26377e-17
P54783	D-arabinono-1,4-lactone oxidase	-100	2.26377e-17
P38205	Multisite-specific tRNA:(cytosine-C(5))-methyltransferase	-100	2.26377e-17
P0CX27	60S ribosomal protein L42-A	-100	2.26377e-17
P33204	Actin-related protein 2/3 complex subunit 4	-100	2.26377e-17
Q08742	Thiosulfate sulfurtransferase RDL2, mitochondrial	-100	2.26377e-17
P09440	C-1-tetrahydrofolate synthase, mitochondrial	-100	2.26377e-17
P50861	6,7-dimethyl-8-ribityllumazine synthase	-100	2.26377e-17
Q12178	Cytosine deaminase	-100	2.26377e-17
P50107	lactoylglutathione lyase	-100	2.26377e-17
P27999	DNA-directed RNA polymerase II subunit RPB9	-100	2.26377e-17
P53299	mitochondrial import inner membrane translocase subunit TIM13	-100	2.26377e-17
Q00245	GTP-binding protein RHO3	-100	2.26377e-17
P32895	ribose-phosphate pyrophosphokinase 1	-100	2.26377e-17
Q12443	Reticulon-like protein 2	-100	2.26377e-17
Q05933	Actin-related protein 2/3 complex subunit 3	-100	2.26377e-17
P21734	ubiquitin-conjugating enzyme E2 1	-100	2.26377e-17
P39676	Flavohemoprotein	-100	2.26377e-17
P46984	EKC/KEOPS complex subunit GON7	-100	2.26377e-17
P32496	26S proteasome regulatory subunit rpn12	-100	2.26377e-17
Q03071	elongin-C	-100	2.26377e-17
P18899	Stress protein ddr48	-100	2.26377e-17
P28007	H/ACA ribonucleoprotein complex subunit 1	-100	2.26377e-17
P32897	Mitochondrial import inner membrane translocase subunit tim23	-100	2.26377e-17
P06780	GTP-binding protein RHO1	-100	2.26377e-17
Q12189	ribose-5-phosphate isomerase	-100	2.26377e-17
P36110	Protein PRY2	-100	2.26377e-17
P38523	GrpE protein homolog, mitochondrial	-100	2.26377e-17
P53128	Methylenetetrahydrofolate reductase 2	-100	2.26377e-17
Q92317	Negative cofactor 2 complex subunit beta	-100	2.26377e-17
P37299	cytochrome b-c1 complex subunit 10	-100	2.26377e-17
P54861	Dynamin-related protein DNM1	-100	2.26377e-17
Q08686	Thiosulfate sulfurtransferase TUM1	-100	2.26377e-17
P38912	eukaryotic translation initiation factor 1A	-100	2.26377e-17
P0CX81	Copper metallothionein 1-2	-100	2.26377e-17
Q04307	DNA-directed RNA polymerase III subunit RPC10	-100	2.26377e-17
Q12377	26S proteasome regulatory subunit RPN6	-100	2.26377e-17
P00424	Cytochrome c oxidase polypeptide 5A, mitochondrial	-100	2.26377e-17
P36136	sedoheptulose 1,7-bisphosphatase	-100	2.26377e-17
P07277	mevalonate kinase	-100	2.26377e-17
Q9URQ5	High temperature lethal protein 1	-100	2.26377e-17
P53315	6-phosphogluconolactonase 4	-100	2.26377e-17
P27692	Transcription elongation factor Spt5	-100	2.26377e-17
P33399	La protein homolog	-100	2.26377e-17
Q99337-1	Transposon Ty1-NL2 Gag-Pol polyprotein	-100	2.26377e-17
P38986	L-asparaginase 1	-100	2.26377e-17
P43619	nicotinate-nucleotide pyrophosphorylase [carboxylating]	-100	2.26377e-17
Q12314	Protein arginine N-methyltransferase SFM1	-100	2.26377e-17
P38260	Hsp70 nucleotide exchange factor FES1	-100	2.26377e-17
Q06449	[PSI+] inducibility protein 3	-100	2.26377e-17
P39931	protein SSP120	-100	2.26377e-17
P27476	Nuclear localization sequence-binding protein	-100	2.26377e-17
P32453	Protein ATP11, mitochondrial	-100	2.26377e-17
P32495	H/ACA ribonucleoprotein complex subunit 2	-100	2.26377e-17
P28789	porphobilinogen deaminase	-100	2.26377e-17
P53200	Protein-lysine N-methyltransferase EFM5	-100	2.26377e-17
A7A261	LAS seventeen-binding protein 3 [OS=Saccharomyces cerevisiae YJM789]	-100	2.26377e-17
Q04119	Endopolyphosphatase	-100	2.26377e-17
P32485	mitogen-activated protein kinase hog1	-100	2.26377e-17
P46681	D-2-hydroxyglutarate--pyruvate transhydrogenase DLD2	-100	2.26377e-17
Q12329	heat shock protein 42	-100	2.26377e-17
P69850	dash complex subunit dad3	-100	2.26377e-17
Q12402	Protein YOP1	-100	2.26377e-17
P47044	LOG family protein YJL055W	-100	2.26377e-17
Q08972	[NU+] prion formation protein 1	-100	2.26377e-17
Q12692	Histone H2A.Z	-100	2.26377e-17
P39935	Eukaryotic initiation factor 4F subunit p150	-100	2.26377e-17
P31383	protein phosphatase PP2A regulatory subunit A	-100	2.26377e-17
P32775	1,4-alpha-glucan-branching enzyme	-100	2.26377e-17
P07273	transcription elongation factor S-II	-100	2.26377e-17
P47119	Inosine triphosphate pyrophosphatase	-100	2.26377e-17
Q03862	Probable metalloprotease ARX1	-100	2.26377e-17
P20435	DNA-directed RNA polymerases I, II, and III subunit RPABC2	-100	2.26377e-17
P53549	26S proteasome subunit RPT4	-100	2.26377e-17
P51601	GTP cyclohydrolase 1	-100	2.26377e-17
P39743	Reduced viability upon starvation protein 167	-100	2.26377e-17
P21304	Periodic tryptophan protein 1	-100	2.26377e-17
Q03104	Meiotic sister chromatid recombination protein 1	-100	2.26377e-17
P00410	Cytochrome c oxidase subunit 2	-100	2.26377e-17
P40366	Protein DLS1	-100	2.26377e-17
P36047	protein phosphatase 1 regulatory subunit SDS22	-100	2.26377e-17
P20434	DNA-directed RNA polymerases I, II, and III subunit RPABC1	-100	2.26377e-17
P38426	Trehalose synthase complex regulatory subunit TPS3	-100	2.26377e-17
Q12029	Probable mitochondrial transport protein fsf1	-100	2.26377e-17
Q05788	purine nucleoside phosphorylase	-100	2.26377e-17
P30656	proteasome subunit beta type-5	-100	2.26377e-17
Q03705	EKC/KEOPS complex subunit CGI121	-100	2.26377e-17
P21965	protein kinase MCK1	-100	2.26377e-17
P46669	DNA-directed RNA polymerase I subunit RPA43	-100	2.26377e-17
P01120	Ras-like protein 2	-100	2.26377e-17
P19524	myosin-2	-100	2.26377e-17
P38787	2-dehydropantoate 2-reductase	-100	2.26377e-17
P27466	Calcium/calmodulin-dependent protein kinase I	-100	2.26377e-17
P12962	Cap-associated protein CAF20	-100	2.26377e-17
P81451	ATP synthase subunit K, mitochondrial	-100	2.26377e-17
P39006	Phosphatidylserine decarboxylase proenzyme 1, mitochondrial	-100	2.26377e-17
P32795	Mitochondrial inner membrane i-AAA protease supercomplex subunit YME1	-100	2.26377e-17
P52490	Ubiquitin-conjugating enzyme E2 13	-100	2.26377e-17
Q12434	Rho GDP-dissociation inhibitor	-100	2.26377e-17
P38861	60S ribosomal export protein NMD3	-100	2.26377e-17
P07278	cAMP-dependent protein kinase regulatory subunit	-100	2.26377e-17
P54837	Endoplasmic reticulum vesicle protein 25	-100	2.26377e-17
Q04304	UPF0659 protein YMR090W	-100	2.26377e-17
Q12497	Protein FMP16, mitochondrial	-100	2.26377e-17
Q86ZR7	Putative uncharacterized hydrolase YKL033W-A	-100	2.26377e-17
P38328	Actin-related protein 2/3 complex subunit 1	-100	2.26377e-17
P05373	Delta-aminolevulinic acid dehydratase	-100	2.26377e-17
Q08601	Metacaspase-1	-100	2.26377e-17
P31109	Synaptobrevin homolog 1	-100	2.26377e-17
P53250	Twinfilin-1	-100	2.26377e-17
P47017	Sm-like protein LSm1	-100	2.26377e-17
P38821	Aspartyl aminopeptidase 4	-100	2.26377e-17
P53163	54S ribosomal protein L12, mitochondrial	-100	2.26377e-17
P54999	Small nuclear ribonucleoprotein F	-100	2.26377e-17
Q05926	Glutaredoxin-8	-100	2.26377e-17
P43569	CCR4-associated factor 16	-100	2.26377e-17
Q08235	ribosome biogenesis protein BRX1	-100	2.26377e-17
P40010	nuclear GTP-binding protein NUG1	-100	2.26377e-17
Q12163	NAP1-binding protein 2	-100	2.26377e-17
E7KDM2	Cruciform DNA-recognizing protein 1 [OS=Saccharomyces cerevisiae AWRI796]	-100	2.26377e-17
Q12233	ATP synthase subunit g, mitochondrial	-100	2.26377e-17
P07275	Delta-1-pyrroline-5-carboxylate dehydrogenase, mitochondrial	-100	2.26377e-17
P53929	Uncharacterized protein YNL108C	-100	2.26377e-17
Q05942	Ribosome assembly protein 3	-100	2.26377e-17
P36114	Mitochondrial outer membrane protein YKR018C	-100	2.26377e-17
Q06010	A-factor-processing enzyme	-100	2.26377e-17
P40046	Vacuolar transporter chaperone 1	-100	2.26377e-17
P25045	serine palmitoyltransferase 1	-100	2.26377e-17
Q04225	Ribosome assembly protein RRB1	-100	2.26377e-17
Q03579	Ceramide synthase subunit LIP1	-100	2.26377e-17
P53859	Exosome complex component csl4	-100	2.26377e-17
Q08969	Protein GRE1	-100	2.26377e-17
P40502	Altered inheritance of mitochondria protein 19, mitochondrial	-100	2.26377e-17
Q06011	Protein ECM19	-100	2.26377e-17
P38081	uncharacterized glycosyl hydrolase YBR056W	-100	2.26377e-17
P40893	Regulation of enolase protein 1	-100	2.26377e-17
P06174	uroporphyrinogen-III synthase	-100	2.26377e-17
P32787	Mitochondrial genome maintenance protein MGM101	-100	2.26377e-17
P69771	vacuolar protein-sorting-associated protein 46	-100	2.26377e-17
Q02205	Protein MEH1	-100	2.26377e-17
P06182	cytochrome c heme lyase	-100	2.26377e-17
Q12515	Protein PAR32	-100	2.26377e-17
P43123	UDP-N-acetylglucosamine pyrophosphorylase	-100	2.26377e-17
P47130	Cop9 signalosome complex subunit 12	-100	2.26377e-17
P47083	U3 small nucleolar RNA-associated protein MPP10	-100	2.26377e-17
P04039	Cytochrome c oxidase polypeptide VIII, mitochondrial	-100	2.26377e-17
P03872	Partitioning protein REP2	-100	2.26377e-17
P40579	Uncharacterized oxidoreductase YIR035C	-100	2.26377e-17
P42842	Essential for maintenance of the cell wall protein 1	-100	2.26377e-17
P43594	MICOS complex subunit MIC19	-100	2.26377e-17
P40081	Putative magnesium-dependent phosphatase YER134C	-100	2.26377e-17
P33421	Succinate dehydrogenase [ubiquinone] cytochrome b subunit, mitochondrial	-100	2.26377e-17
Q12525	Homocysteine S-methyltransferase 1	-100	2.26377e-17
P25632	Chromatin structure-remodeling complex protein RSC6	-100	2.26377e-17
P30822	Exportin-1	-100	2.26377e-17
P15565	tRNA (guanine(26)-N(2))-dimethyltransferase, mitochondrial	-100	2.26377e-17
P42935	elongator complex protein 2	-100	2.26377e-17
P52911	glucan 1,3-beta-glucosidase 2	-100	2.26377e-17
P53316	Uncharacterized RNA-binding protein YGR250C	-100	2.26377e-17
P36041	Protein EAP1	-100	2.26377e-17
P36160	Ribosome biogenesis protein RPF2	-100	2.26377e-17
P32830	mitochondrial import inner membrane translocase subunit TIM12	-100	2.26377e-17
P89886	Translation machinery-associated protein 20	-100	2.26377e-17
P00546	Cyclin-dependent kinase 1	-100	2.26377e-17
Q08920	Nuclear cap-binding protein subunit 2	-100	2.26377e-17
P54003	Protein SUR7	-100	2.26377e-17
P53228	Transaldolase NQM1	-100	2.26377e-17
P38230	probable quinone oxidoreductase	-100	2.26377e-17
P32178	Chorismate mutase	-100	2.26377e-17
Q06625	glycogen debranching enzyme	-100	2.26377e-17
P42938	Probable ATP-dependent kinase TDA10	-100	2.26377e-17
P22517	Calcium/calmodulin-dependent protein kinase II	-100	2.26377e-17
P06245	cAMP-dependent protein kinase type 2	-100	2.26377e-17
P46988	prefoldin subunit 1	-100	2.26377e-17
P40071	Transmembrane 9 superfamily member 3	-100	2.26377e-17
P36104	COMPASS component SWD2	-100	2.26377e-17
Q02793	Antiviral protein SKI8	-100	2.26377e-17
P00045	Cytochrome c iso-2	-100	2.26377e-17
P39742	Translocation protein sec72	-100	2.26377e-17
P41810	Coatomer subunit beta	-100	2.26377e-17
Q12211	tRNA pseudouridine synthase 1	-100	2.26377e-17
P36154	altered inheritance rate of mitochondria protein 29	-100	2.26377e-17
Q3E731	Cytochrome c oxidase assembly protein COX19	-100	2.26377e-17
Q12466	tricalbin-1	-100	2.26377e-17
P38428	Coupling of ubiquitin conjugation to ER degradation protein 1	-100	2.26377e-17
Q08923	histone deacetylase complex subunit cti6	-100	2.26377e-17
Q08773	iswi chromatin-remodeling complex atpase isw2	-100	2.26377e-17
P51979	ATP-dependent DNA helicase MER3	-100	2.26377e-17
P38755	Oxysterol-binding protein homolog 7	-100	2.26377e-17
Q03921	Protein dopey	-100	2.26377e-17
Q02732	Central kinetochore subunit CTF19	-100	2.26377e-17
Q08179	Mitochondrial distribution and morphology protein 38	-100	2.26377e-17
P45818	ATP-dependent RNA helicase rok1	-100	2.26377e-17
P25369	LAS seventeen-binding protein 5	-100	2.26377e-17
P33307	importin alpha re-exporter	-100	2.26377e-17
Q05809	Cytochrome oxidase assembly factor 4	-100	2.26377e-17
P53276	U3 small nucleolar RNA-associated protein 8	-100	2.26377e-17
Q06680	Condensin complex subunit 3	-100	2.26377e-17
P38768	Protein interacting with Hsp90 1	-100	2.26377e-17
P48837	Nucleoporin NUP57	-100	2.26377e-17
P40009	golgi apyrase	-100	2.26377e-17
P36035	Carboxylic acid transporter protein homolog	-100	2.26377e-17
Q05778	Proteasome chaperone 1	-100	2.26377e-17
P38281	Actin patches distal protein 1	-100	2.26377e-17
C8ZGZ3	folylpolyglutamate synthase [OS=Saccharomyces cerevisiae EC1118]	-100	2.26377e-17
B3LNH0	Heterogeneous nuclear rnp K-like protein 2 [OS=Saccharomyces cerevisiae RM11-1a]	-100	2.26377e-17
P35817	bromodomain-containing factor 1	-100	2.26377e-17
P32466	Low-affinity glucose transporter HXT3	-100	2.26377e-17
P40413	T-complex protein 1 subunit epsilon	-100	2.26377e-17
Q3E824	Uncharacterized protein YOR020W-A	-100	2.26377e-17
Q04493	prefoldin subunit 5	-100	2.26377e-17
P32319	Vacuolar protein sorting/targeting protein VPS10	-100	2.26377e-17
Q08096	RNA 3'-terminal phosphate cyclase-like protein	-100	2.26377e-17
P40515	mitochondrial fission 1 protein	-100	2.26377e-17
P40011	4-hydroxy-4-methyl-2-oxoglutarate aldolase	-100	2.26377e-17
P22224	Exocyst complex component Sec15	-100	2.26377e-17
P32335	Protein MSS51, mitochondrial	-100	2.26377e-17
A6ZZR2	RNA polymerase II degradation factor 1 [OS=Saccharomyces cerevisiae YJM789]	-100	2.26377e-17
P22138	DNA-directed RNA polymerase I subunit RPA135	-100	2.26377e-17
Q00816	Resistance to glucose repression protein 1	-100	2.26377e-17
P40496	37S ribosomal protein S25, mitochondrial	-100	2.26377e-17
P54072	Uncharacterized transporter YLR152C	-100	2.26377e-17
P05747	60S ribosomal protein L29	-100	2.26377e-17
P40060	ino eighty subunit 5	-100	2.26377e-17
P35209	protein SPT21	-100	2.26377e-17
P40005	Prefoldin subunit 2	-100	2.26377e-17
A6ZPY2	Translation machinery-associated protein 22 [OS=Saccharomyces cerevisiae YJM789]	-100	2.26377e-17
Q01080	DNA-directed RNA polymerase I subunit RPA49	-100	2.26377e-17
Q08032	Cell division control protein 45	-100	2.26377e-17
P25623	Suppressor of Yeast Profilin deletion	-100	2.26377e-17
P21827	Guanine nucleotide exchange factor SRM1	-100	2.26377e-17
Q12033	pH-response regulator protein palA/RIM20	-100	2.26377e-17
P38109	Putative serine carboxypeptidase YBR139W	-100	2.26377e-17
C8Z5R8	Spindle pole body component 110 [OS=Saccharomyces cerevisiae EC1118]	-100	2.26377e-17
P47032	protein PRY1	-100	2.26377e-17
Q02948	Vacuolar protein sorting-associated protein 30	-100	2.26377e-17
P06839	Dna repair helicase rad3	-100	2.26377e-17
P53823	Probable pyridoxal 5'-phosphate synthase subunit SNO2	-100	2.26377e-17
P53628	Transcription regulatory protein SNF12	-100	2.26377e-17
P47112	cell division cycle protein cdt1	-100	2.26377e-17
P38882	U3 small nucleolar RNA-associated protein 9	-100	2.26377e-17
P38909	cytochrome c mitochondrial import factor CYC2	-100	2.26377e-17
P31384	glucose-repressible alcohol dehydrogenase transcriptional effector	-100	2.26377e-17
Q04697	Glucose-signaling factor 2	-100	2.26377e-17
P40215	External NADH-ubiquinone oxidoreductase 1, mitochondrial	-100	2.26377e-17
P24521	phosphomevalonate kinase	-100	2.26377e-17
P35189	Transcription initiation factor TFIID subunit 14	-100	2.26377e-17
P51998	54S ribosomal protein yml6, mitochondrial	-100	2.26377e-17
Q06217	Small nuclear ribonucleoprotein Sm D2	-100	2.26377e-17
P32383	1-phosphatidylinositol 4,5-bisphosphate phosphodiesterase 1	-100	2.26377e-17
Q06178	Nicotinamide/nicotinic acid mononucleotide adenylyltransferase 1	-100	2.26377e-17
Q08641	tRNA(Thr) (cytosine(32)-N(3))-methyltransferase	-100	2.26377e-17
P36108	DOA4-independent degradation protein 4	-100	2.26377e-17
A6ZZI7	Mitochondrial intermediate peptidase [OS=Saccharomyces cerevisiae YJM789]	-100	2.26377e-17
Q08204	structural maintenance of chromosomes protein 5	-100	2.26377e-17
P39974	Uncharacterized protein YEL073C	-100	2.26377e-17
Q06511	Ribosomal RNA-processing protein 15	-100	2.26377e-17
Q05080	cytokinesis protein 2	-100	2.26377e-17
Q3E7A7	Uncharacterized protein YKL018C-A	-100	2.26377e-17
Q06668	Methyltransferase OMS1, mitochondrial	-100	2.26377e-17
P25040	20S rRNA accumulation protein 4	-100	2.26377e-17
Q06263	vacuolar protein sorting-associated protein VTA1	-100	2.26377e-17
P41809	Signaling mucin HKR1	-100	2.26377e-17
P40693	Ribosome biogenesis protein RLP7	-100	2.26377e-17
Q12000	Translation machinery-associated protein 46	-100	2.26377e-17
P52488	Ubiquitin-activating enzyme E1-like	-100	2.26377e-17
P38860	GTPase MTG2, mitochondrial	-100	2.26377e-17
Q04636	FACT complex subunit pob3	-100	2.26377e-17
P43588	Ubiquitin carboxyl-terminal hydrolase RPN11	-47.619	2.2712e-06
P22133	Malate dehydrogenase, cytoplasmic	-28.5714	4.84926e-05
P61830	Histone H3	-25.641	9.6483e-05
P40472	Probable secreted beta-glucosidase SIM1	-25	0.000106467
P43587	Type 1 phosphatases regulator ypi1	-22.2222	0.000208319
P32472	Peptidyl-prolyl cis-trans isomerase FPR2	-21.7391	0.000235691
Q06078	U3 small nucleolar RNA-associated protein 21	-21.7391	0.000230456
P05318	60s acidic ribosomal protein p1-alpha	-20.4082	0.000338673
P13188	glutamine--tRNA ligase	-18.8679	0.000510542
P05749	60S ribosomal protein L22-A	-18.8679	0.000490358
Q04951	Probable family 17 glucosidase SCW10	-18.8679	0.000511402
Q3E841	Uncharacterized protein YNR034W-A	-17.5439	0.000703176
Q01454	DNA polymerase alpha-binding protein	-17.5439	0.000700678
P53981	Uncharacterized phosphatase YNL010W	-14.9254	0.00160209
C7GWA2	Stationary phase protein 4 [OS=Saccharomyces cerevisiae JAY291]	-13.1579	0.00281302
Q08273	RING-box protein HRT1	-13.1579	0.00278015
P22696	Peptidyl-prolyl cis-trans isomerase ESS1	-12.987	0.00297067
P33315	transketolase 2	-12.8205	0.00326172
P32915	Protein transport protein SEC61	-12.6582	0.00332525
P25349	Flavoprotein-like protein YCP4	-12.3457	0.00373213
P17106	Centromere-binding protein 1	-12.1951	0.00404805
P38067	Succinate-semialdehyde dehydrogenase [NADP(+)]	-12.1951	0.00403458
A6ZPE5	Nucleolar protein 58 [OS=Saccharomyces cerevisiae YJM789]	-11.3636	0.00542141
P38716	uncharacterized trans-sulfuration enzyme YHR112C	-11.3636	0.00551353
Q06151	M7GpppX diphosphatase	-11.1111	0.00585378
P32796-1	Carnitine O-acetyltransferase, mitochondrial	-10.989	0.00613472
Q04213	ISWI one complex protein 4	-10.8696	0.00660648
Q03020	iron sulfur cluster assembly protein 1, mitochondrial	-10.7527	0.00667662
P39101	protein CAJ1	-10.6383	0.00696495
Q05050	Eisosome protein 1	-10.5263	0.00728033
P17555	Adenylyl cyclase-associated protein	-10.4167	0.00776888
P20447	ATP-dependent RNA helicase dbp3	-10.2041	0.00838355
Q12289	mitochondrial carnitine carrier	-9.80392	0.0098882
P53189	Probable family 17 glucosidase SCW11	-9.70874	0.0102444
P28777	chorismate synthase	-9.43396	0.0113802
P36046	Mitochondrial intermembrane space import and assembly protein 40	-9.25926	0.0122865
P32469	Diphthine methyl ester synthase	-9.17431	0.0129772
P22139	DNA-directed RNA polymerases I, II, and III subunit RPABC5	-9.09091	0.0134148
P32898	Mitochondrial presequence protease	-9.09091	0.0132041
O74700	Mitochondrial import inner membrane translocase subunit Tim9	-9.00901	0.0137093
P14306	carboxypeptidase Y inhibitor	-8.92857	0.0144125
P38773	2-deoxyglucose-6-phosphate phosphatase 2	-8.92857	0.0143929
Q01329	pre-tRNA-processing protein PTA1	-8.92857	0.0142161
P40991	25S rRNA (cytosine(2870)-C(5))-methyltransferase	-8.84956	0.014567
Q02776	Mitochondrial import inner membrane translocase subunit TIM50	-8.77193	0.0152929
P22515	ubiquitin-activating enzyme E1 1	-8.69565	0.0153748
Q12349	ATP synthase subunit H, mitochondrial	-8.69565	0.0156437
Q12382	CTP-dependent diacylglycerol kinase 1	-8.69565	0.0157477
P02992	elongation factor Tu, mitochondrial	-8.62069	0.0162205
P53278	Uncharacterized protein YGR130C	-8.62069	0.0158721
P07285	anthranilate phosphoribosyltransferase	-8.47458	0.0171648
Q05785	epsin-2	-8.40336	0.0177271
Q07505	Putative carboxymethylenebutenolidase	-8.40336	0.0176941
P40106	Glycerol-1-phosphate phosphohydrolase 2	-8.26446	0.0188668
P32477	Glutamate--cysteine ligase	-8.26446	0.0189907
P34216	EH domain-containing and endocytosis protein 1	-8.19672	0.019192
P32803	Endosomal protein P24B	-8.13008	0.0197213
P07255	Cytochrome c oxidase subunit 7A	-8.13008	0.0201427
P36139	protein PET10	-8	0.0211666
Q04178	Hypoxanthine-guanine phosphoribosyltransferase	-7.93651	0.0219168
P81449	ATP synthase subunit e, mitochondrial	-7.93651	0.0217239
P43598	Inhibitor of glycogen debranching 1	-7.93651	0.021748
Q12159	RNA annealing protein YRA1	-7.57576	0.0260019
P40580	Benzil reductase ((S)-benzoin forming) IRC24	-7.46269	0.0273901
P37012	Phosphoglucomutase 2	-7.40741	0.0281434
P09733	tubulin alpha-1 chain	-7.40741	0.0277584
P36135	Probable secreted beta-glucosidase UTH1	-7.40741	0.0278782
P33297	26S proteasome regulatory subunit 6A	-7.35294	0.0287263
P09938	Ribonucleoside-diphosphate reductase small chain 1	-7.35294	0.0283507
P23180	Probable oxidoreductase AIM17	-7.0922	0.0325793
P46680	Actin-interacting protein 1	-6.99301	0.0337742
P47771	Aldehyde dehydrogenase [NAD(P)+] 1	-6.99301	0.0340152
Q04371	protein-glutamate O-methyltransferase	-6.89655	0.0357401
P33755	Nuclear protein localization protein 4	-6.66667	0.040002
P54838	dihydroxyacetone kinase 1	-6.62252	0.0411389
P42936	putative elongation factor 1 gamma homolog	-6.62252	0.0411389
P54000	RNA polymerase II transcriptional coactivator SUB1	-6.45161	0.0446915
P28272	Dihydroorotate dehydrogenase (Fumarate)	-6.41026	0.0457036
Q12032	Altered inheritance of mitochondria protein 41, mitochondrial	-6.41026	0.0455514
Q03558	Nadph dehydrogenase 2	-6.32911	0.0472701
P41911	Glycerol-3-phosphate dehydrogenase [NAD(+)] 2, mitochondrial	-6.28931	0.0480406
P40581	Glutathione peroxidase-like peroxiredoxin HYR1	-6.28931	0.0484547
P11792	serine/threonine-protein kinase SCH9	4.867	0.0429075
P33333	Probable 1-acyl-sn-glycerol-3-phosphate acyltransferase	6.049	0.0200884
P38145	riboflavin synthase	6.615	0.0144927
P40037	protein HMF1	6.632	0.0143929
Q08723	26S proteasome regulatory subunit RPN8	6.737	0.0136209
P35197	ADP-ribosylation factor GTPase-activating protein GCS1	7.319	0.00984676
P36015	Synaptobrevin homolog YKT6	11.519	0.00133255
P40482	Protein transport protein sec24	11.871	0.00115139
P39984	Histone acetyltransferase type B subunit 2	40.36	8.21602e-07
P43535	protein GCN20	44.652	4.03304e-07
P08524	Farnesyl pyrophosphate synthase	56.848	6.85153e-08
P00358	glyceraldehyde-3-phosphate dehydrogenase 2	100	2.26377e-17
P22202	Heat shock protein SSA4	100	2.26377e-17
Q08985	Homocysteine S-methyltransferase 2	100	2.26377e-17
Q03219	Uncharacterized protein YMR178W	100	2.26377e-17
P40053	Altered inheritance of mitochondria protein 9, mitochondrial	100	2.26377e-17
Q06892	NADH kinase POS5, mitochondrial	100	2.26377e-17
P25555	Single-strand telomeric DNA-binding protein GBP2	100	2.26377e-17
Q99312	IMP-specific 5'-nucleotidase 1	100	2.26377e-17
Q05359	Protein ERP1	100	2.26377e-17
P32799	Cytochrome c oxidase subunit 6A, mitochondrial	100	2.26377e-17
P42846	Protein Kri1	100	2.26377e-17
P33317	Deoxyuridine 5'-triphosphate nucleotidohydrolase	100	2.26377e-17
P25358	Elongation of fatty acids protein 2	100	2.26377e-17

## Sheet: Diamide
Table S3 (D). A list of diamide-regulated S. cerevisiae proteins.*
*Meeting the criterion of statistically significant differences (t-test, P<0.05) and at least 2.0 fold change in protein levels between the diamide treatment versus untreated control group using label-free quantification by total precursor ion intensity. Red background: Upregulation; Green background: Downregulation.
UniProt/Swiss-Prot Accession	Entrez Gene name	Expr Fold Change	Expr p-value
P31109	Synaptobrevin homolog 1 [OS=Saccharomyces cerevisiae S288C]	-100	1.11061e-16
P22202	Heat shock protein SSA4 [OS=Saccharomyces cerevisiae S288C]	-100	1.11061e-16
Q01454	DNA polymerase alpha-binding protein [OS=Saccharomyces cerevisiae S288C]	-100	1.11061e-16
Q06217	Small nuclear ribonucleoprotein Sm D2 [OS=Saccharomyces cerevisiae S288C]	-100	1.3882e-07
P48561	Poly(A) RNA polymerase protein 1 [OS=Saccharomyces cerevisiae S288C]	-100	1.11061e-16
P0CX81	Copper metallothionein 1-2 [OS=Saccharomyces cerevisiae S288C]	-100	1.11061e-16
P39713	Probable diacetyl reductase [(R)-acetoin forming] 2 [OS=Saccharomyces cerevisiae S288C]	-100	1.11061e-16
A6ZY20	cell wall mannoprotein PST1 [OS=Saccharomyces cerevisiae YJM789]	-100	0.0151327
P40496	37S ribosomal protein S25, mitochondrial [OS=Saccharomyces cerevisiae S288C]	-100	1.11061e-16
P40215	External NADH-ubiquinone oxidoreductase 1, mitochondrial [OS=Saccharomyces cerevisiae S288C]	-100	1.11061e-16
Q07688	Phosphorelay intermediate protein YPD1 [OS=Saccharomyces cerevisiae S288C]	-100	1.11061e-16
P07560	Ras-related protein SEC4 [OS=Saccharomyces cerevisiae S288C]	-100	1.11061e-16
P40347	Low molecular weight phosphotyrosine protein phosphatase [OS=Saccharomyces cerevisiae S288C]	-100	1.11061e-16
Q08096	RNA 3'-terminal phosphate cyclase-like protein [OS=Saccharomyces cerevisiae S288C]	-100	1.11061e-16
P89102	Exocyst complex component SEC5 [OS=Saccharomyces cerevisiae S288C]	-100	1.11061e-16
Q05933	Actin-related protein 2/3 complex subunit 3 [OS=Saccharomyces cerevisiae S288C]	-7.35294	0.00854001
P32477	Glutamate--cysteine ligase [OS=Saccharomyces cerevisiae S288C]	-6.80272	1.11061e-16
P46784	40S ribosomal protein S10-B [OS=Saccharomyces cerevisiae S288C]	-4.4843	1.11061e-16
P38697	inosine-5'-monophosphate dehydrogenase 2 [OS=Saccharomyces cerevisiae S288C]	-4.38596	1.11061e-16
Q06078	U3 small nucleolar RNA-associated protein 21 [OS=Saccharomyces cerevisiae S288C]	-4.09836	1.11061e-16
P47148	Uncharacterized protein YJR111C [OS=Saccharomyces cerevisiae S288C]	-4.08163	1.11061e-16
P40009	golgi apyrase [OS=Saccharomyces cerevisiae S288C]	-3.62319	1.11061e-16
Q12032	Altered inheritance of mitochondria protein 41, mitochondrial [OS=Saccharomyces cerevisiae S288C]	-3.48432	2.14581e-06
Q3E795	Uncharacterized protein YLR361C-A [OS=Saccharomyces cerevisiae S288C]	-3.31126	1.11061e-16
P38861	60S ribosomal export protein NMD3 [OS=Saccharomyces cerevisiae S288C]	-3.31126	1.11061e-16
P43582	WW domain-containing protein WWM1 [OS=Saccharomyces cerevisiae S288C]	-3.09598	1.11061e-16
P32565	26S proteasome regulatory subunit RPN2 [OS=Saccharomyces cerevisiae S288C]	-3.0581	1.11061e-16
Q04773	uncharacterized protein YMR074C [OS=Saccharomyces cerevisiae S288C]	-2.90698	1.11061e-16
P41939	Isocitrate dehydrogenase [NADP] cytoplasmic [OS=Saccharomyces cerevisiae S288C]	-2.89017	1.11061e-16
P36047	protein phosphatase 1 regulatory subunit SDS22 [OS=Saccharomyces cerevisiae S288C]	-2.82486	1.11061e-16
P32898	Mitochondrial presequence protease [OS=Saccharomyces cerevisiae S288C]	-2.75482	1.11061e-16
P23644	Mitochondrial import receptor subunit TOM40 [OS=Saccharomyces cerevisiae S288C]	-2.63158	1.11061e-16
P22137	Clathrin heavy chain [OS=Saccharomyces cerevisiae S288C]	-2.48756	4.04953e-05
P11986	inositol-3-phosphate synthase [OS=Saccharomyces cerevisiae S288C]	-2.33645	1.11061e-16
Q12443	Reticulon-like protein 2 [OS=Saccharomyces cerevisiae S288C]	-2.32019	1.11061e-16
P40366	Protein DLS1 [OS=Saccharomyces cerevisiae S288C]	-2.26244	1.11061e-16
P40413	T-complex protein 1 subunit epsilon [OS=Saccharomyces cerevisiae S288C]	-2.25225	1.11061e-16
P40422	DNA-directed RNA polymerases I, II, and III subunit RPABC4 [OS=Saccharomyces cerevisiae S288C]	-2.19298	1.11061e-16
Q05788	purine nucleoside phosphorylase [OS=Saccharomyces cerevisiae S288C]	-2.079	1.11061e-16
Q04341	Mitochondrial intermembrane space cysteine motif-containing protein MIX14 [OS=Saccharomyces cerevisiae S288C]	2.013	1.11061e-16
P07274	Profilin [OS=Saccharomyces cerevisiae S288C]	2.019	1.11061e-16
P32366	V-type proton ATPase subunit D [OS=Saccharomyces cerevisiae S288C]	2.054	1.11061e-16
P46672	tRNA-aminoacylation cofactor ARC1 [OS=Saccharomyces cerevisiae S288C]	2.067	1.11061e-16
P00431	cytochrome c peroxidase, mitochondrial [OS=Saccharomyces cerevisiae S288C]	2.084	1.11061e-16
P05318	60s acidic ribosomal protein p1-alpha [OS=Saccharomyces cerevisiae S288C]	2.09	1.11061e-16
P15891	actin-binding protein [OS=Saccharomyces cerevisiae S288C]	2.118	1.11061e-16
Q04119	Endopolyphosphatase [OS=Saccharomyces cerevisiae S288C]	2.182	1.11061e-16
P22803	thioredoxin-2 [OS=Saccharomyces cerevisiae S288C]	2.231	1.11061e-16
P25373	Glutaredoxin-1 [OS=Saccharomyces cerevisiae S288C]	2.242	1.11061e-16
P14843	Phospho-2-dehydro-3-deoxyheptonate aldolase, phenylalanine-inhibited [OS=Saccharomyces cerevisiae S288C]	2.253	1.11061e-16
P40037	protein HMF1 [OS=Saccharomyces cerevisiae S288C]	2.268	1.11061e-16
P05749	60S ribosomal protein L22-A [OS=Saccharomyces cerevisiae S288C]	2.269	1.11061e-16
P32830	mitochondrial import inner membrane translocase subunit TIM12 [OS=Saccharomyces cerevisiae S288C]	2.294	1.11061e-16
P38988	Mitochondrial GTP/GDP carrier protein 1 [OS=Saccharomyces cerevisiae S288C]	2.356	1.11061e-16
Q03048	Cofilin [OS=Saccharomyces cerevisiae S288C]	2.392	1.11061e-16
P38636	Metal homeostasis factor ATX1 [OS=Saccharomyces cerevisiae S288C]	2.413	1.11061e-16
P53691	Peptidyl-prolyl cis-trans isomerase CPR6 [OS=Saccharomyces cerevisiae S288C]	2.471	1.11061e-16
P46984	EKC/KEOPS complex subunit GON7 [OS=Saccharomyces cerevisiae S288C]	2.482	1.11061e-16
P00447	Superoxide dismutase [Mn], mitochondrial [OS=Saccharomyces cerevisiae S288C]	2.581	1.11061e-16
P39729	ribosome-interacting GTPase 1 [OS=Saccharomyces cerevisiae S288C]	2.638	1.11061e-16
A6ZMK5	Eukaryotic translation initiation factor 3 subunit I [OS=Saccharomyces cerevisiae YJM789]	2.685	1.11061e-16
P15873	proliferating cell nuclear antigen [OS=Saccharomyces cerevisiae S288C]	2.706	0.0406577
A6ZXU0	ATP-dependent RNA helicase DBP10 [OS=Saccharomyces cerevisiae YJM789]	2.738	1.11061e-16
P52893	probable alanine aminotransferase, mitochondrial [OS=Saccharomyces cerevisiae S288C]	2.748	0.00376355
P14306	carboxypeptidase Y inhibitor [OS=Saccharomyces cerevisiae S288C]	2.752	6.03996e-05
P38260	Hsp70 nucleotide exchange factor FES1 [OS=Saccharomyces cerevisiae S288C]	2.835	1.38122e-06
P37302	aminopeptidase Y [OS=Saccharomyces cerevisiae S288C]	2.846	1.11061e-16
P40075	Vesicle-associated membrane protein-associated protein SCS2 [OS=Saccharomyces cerevisiae S288C]	2.895	0.0339499
Q03862	Probable metalloprotease ARX1 [OS=Saccharomyces cerevisiae S288C]	2.943	4.45604e-10
Q12447	Polyamine N-acetyltransferase 1 [OS=Saccharomyces cerevisiae S288C]	3.039	1.5327e-06
C8ZI12	Enhancer of translation termination 1 [OS=Saccharomyces cerevisiae EC1118]	3.209	0.000782356
Q03973	High mobility group protein 1 [OS=Saccharomyces cerevisiae S288C]	3.275	7.91687e-12
P53622	coatomer subunit alpha [OS=Saccharomyces cerevisiae S288C]	3.309	0.0435702
P33401	Phosphoglucomutase 1 [OS=Saccharomyces cerevisiae S288C]	3.312	1.11061e-16
P36015	Synaptobrevin homolog YKT6 [OS=Saccharomyces cerevisiae S288C]	3.331	1.11061e-16
P38145	riboflavin synthase [OS=Saccharomyces cerevisiae S288C]	3.399	0.0453837
Q06263	vacuolar protein sorting-associated protein VTA1 [OS=Saccharomyces cerevisiae S288C]	3.403	1.11061e-16
P54072	Uncharacterized transporter YLR152C [OS=Saccharomyces cerevisiae S288C]	3.524	0.0045994
Q12091	Damage response protein 1 [OS=Saccharomyces cerevisiae S288C]	3.547	1.11061e-16
P14065	Glycerol 2-dehydrogenase (NADP(+)) [OS=Saccharomyces cerevisiae S288C]	3.562	1.11061e-16
Q07540	Frataxin homolog, mitochondrial [OS=Saccharomyces cerevisiae S288C]	3.732	0.000187477
P32790	Actin cytoskeleton-regulatory complex protein SLA1 [OS=Saccharomyces cerevisiae S288C]	3.855	9.06639e-06
P38758	Putative oxidoreductase TDA3 [OS=Saccharomyces cerevisiae S288C]	3.878	0.00823388
P16965	ATPase-stabilizing factor 15 kDa protein [OS=Saccharomyces cerevisiae S288C]	3.897	0.00171597
P38759	Vacuolar protein sorting-associated protein 29 [OS=Saccharomyces cerevisiae S288C]	3.951	0.00653036
P22855	Alpha-mannosidase [OS=Saccharomyces cerevisiae S288C]	3.965	6.02631e-05
P40089	U6 snRNA-associated Sm-like protein LSm5 [OS=Saccharomyces cerevisiae S288C]	3.999	0.00058623
P47032	protein PRY1 [OS=Saccharomyces cerevisiae S288C]	4.043	0.0468694
P36110	Protein PRY2 [OS=Saccharomyces cerevisiae S288C]	4.541	0.00164095
P16550	Protein APA1 [OS=Saccharomyces cerevisiae S288C]	4.556	0.0282188
Q06142	Importin subunit beta-1 [OS=Saccharomyces cerevisiae S288C]	4.597	0.00571004
Q03579	Ceramide synthase subunit LIP1 [OS=Saccharomyces cerevisiae S288C]	4.72	7.74149e-05
P51862	RHO1 GDP-GTP exchange protein 2 [OS=Saccharomyces cerevisiae S288C]	4.83	0.00361059
P43123	UDP-N-acetylglucosamine pyrophosphorylase [OS=Saccharomyces cerevisiae S288C]	4.871	0.00385308
P27466	Calcium/calmodulin-dependent protein kinase I [OS=Saccharomyces cerevisiae S288C]	4.888	0.000147657
P00045	Cytochrome c iso-2 [OS=Saccharomyces cerevisiae S288C]	6.58	6.02631e-05
P53303	Zinc finger protein ZPR1 [OS=Saccharomyces cerevisiae S288C]	7.118	6.07584e-05
Q3E829	MHF histone-fold complex subunit 2 [OS=Saccharomyces cerevisiae S288C]	7.226	0.00774841
P38922	Protein HRB1 [OS=Saccharomyces cerevisiae S288C]	7.477	5.31974e-05
P21827	Guanine nucleotide exchange factor SRM1 [OS=Saccharomyces cerevisiae S288C]	8.512	0.0107944
P02293	Histone H2B.1 [OS=Saccharomyces cerevisiae S288C]	9.255	0.0168005
Q03778	Riboflavin kinase [OS=Saccharomyces cerevisiae S288C]	10.409	5.39735e-07
Q05892	MIOREX complex component 2 [OS=Saccharomyces cerevisiae S288C]	12.011	0.0148187
Q3E754	40S ribosomal protein S21-B [OS=Saccharomyces cerevisiae S288C]	12.873	0.0320116
P43609	Chromatin structure-remodeling complex protein RSC8 [OS=Saccharomyces cerevisiae S288C]	14.098	0.0279816
Q06685	Inositol hexakisphosphate and diphosphoinositol-pentakisphosphate kinase [OS=Saccharomyces cerevisiae S288C]	14.281	0.000253731
P46988	prefoldin subunit 1 [OS=Saccharomyces cerevisiae S288C]	17.21	3.62471e-06
P32787	Mitochondrial genome maintenance protein MGM101 [OS=Saccharomyces cerevisiae S288C]	19.088	0.0277046
P32368	Phosphoinositide phosphatase SAC1 [OS=Saccharomyces cerevisiae S288C]	22.576	0.0333356
Q06892	NADH kinase POS5, mitochondrial [OS=Saccharomyces cerevisiae S288C]	28.146	0.0128562
Q12165	ATP synthase subunit delta, mitochondrial [OS=Saccharomyces cerevisiae S288C]	29.633	1.11061e-16
P39929	vacuolar-sorting protein snf7 [OS=Saccharomyces cerevisiae S288C]	31.488	0.0048847
Q12008	phosphoglycerate mutase 2 [OS=Saccharomyces cerevisiae S288C]	100	0.0194152
P37303	Low specificity L-threonine aldolase [OS=Saccharomyces cerevisiae S288C]	100	1.11061e-16
P21304	Periodic tryptophan protein 1 [OS=Saccharomyces cerevisiae S288C]	100	0.0217651
Q06408	transaminated amino acid decarboxylase [OS=Saccharomyces cerevisiae S288C]	100	0.000529603
Q03219	Uncharacterized protein YMR178W [OS=Saccharomyces cerevisiae S288C]	100	0.00278725
P53889	uncharacterized mitochondrial hydrolase FMP41 [OS=Saccharomyces cerevisiae S288C]	100	0.0178711
P25632	Chromatin structure-remodeling complex protein RSC6 [OS=Saccharomyces cerevisiae S288C]	100	8.66206e-07
P53164	NADH pyrophosphatase [OS=Saccharomyces cerevisiae S288C]	100	2.31745e-06
Q12178	Cytosine deaminase [OS=Saccharomyces cerevisiae S288C]	100	8.98473e-06
P32914	Transcription elongation factor Spt4 [OS=Saccharomyces cerevisiae S288C]	100	0.0259071
P00729	carboxypeptidase Y [OS=Saccharomyces cerevisiae S288C]	100	0.0418157
P18900	hexaprenyl pyrophosphate synthase, mitochondrial [OS=Saccharomyces cerevisiae S288C]	100	0.0434889
Q07418	peroxisomal membrane protein import receptor PEX19 [OS=Saccharomyces cerevisiae S288C]	100	1.11061e-16
Q12029	Probable mitochondrial transport protein fsf1 [OS=Saccharomyces cerevisiae S288C]	100	0.00217535
P11075	protein transport protein SEC7 [OS=Saccharomyces cerevisiae S288C]	100	0.0468694
P53723	UPF0674 endoplasmic reticulum membrane protein YNR021W [OS=Saccharomyces cerevisiae S288C]	100	0.00016621
Q04201	CUE domain-containing protein CUE4 [OS=Saccharomyces cerevisiae S288C]	100	0.00714963
P36519	54S ribosomal protein L7, mitochondrial [OS=Saccharomyces cerevisiae S288C]	100	0.00164095
Q03954	DASH complex subunit SPC19 [OS=Saccharomyces cerevisiae S288C]	100	0.0076294
P32799	Cytochrome c oxidase subunit 6A, mitochondrial [OS=Saccharomyces cerevisiae S288C]	100	4.18914e-05
Q08822	Probable electron transfer flavoprotein-ubiquinone oxidoreductase, mitochondrial [OS=Saccharomyces cerevisiae S288C]	100	0.000393455
Q04336	uncharacterized protein YMR196W [OS=Saccharomyces cerevisiae S288C]	100	0.0151327
Q12234	GRIP domain-containing protein RUD3 [OS=Saccharomyces cerevisiae S288C]	100	0.00571004
P32356	neutral trehalase [OS=Saccharomyces cerevisiae S288C]	100	0.0217331
P16622	Ferrochelatase, mitochondrial [OS=Saccharomyces cerevisiae S288C]	100	0.0166994
P43569	CCR4-associated factor 16 [OS=Saccharomyces cerevisiae S288C]	100	2.15277e-05
P21375	Fumarate reductase 2 [OS=Saccharomyces cerevisiae S288C]	100	0.0438788
P40555	Probable 26S proteasome regulatory subunit p27 [OS=Saccharomyces cerevisiae S288C]	100	0.0172611
P38217	Importin subunit beta-2 [OS=Saccharomyces cerevisiae S288C]	100	0.0050932
Q99316	protein disulfide isomerase MPD2 [OS=Saccharomyces cerevisiae S288C]	100	8.87154e-05
P38166	Protein transport protein sft2 [OS=Saccharomyces cerevisiae S288C]	100	0.0102809
Q05979	kynureninase [OS=Saccharomyces cerevisiae S288C]	100	0.0105023
Q05029	Protein BCH1 [OS=Saccharomyces cerevisiae S288C]	100	0.000118809
Q03629	uncharacterized protein YML079W [OS=Saccharomyces cerevisiae S288C]	100	0.000152761
P32337	Importin subunit beta-3 [OS=Saccharomyces cerevisiae S288C]	100	0.000489168
O60200	mitochondrial distribution and morphology protein 35 [OS=Saccharomyces cerevisiae S288C]	100	0.000651458
Q12166	2-isopropylmalate synthase 2, mitochondrial [OS=Saccharomyces cerevisiae S288C]	100	0.0307465
P25451	proteasome subunit beta type-3 [OS=Saccharomyces cerevisiae S288C]	100	0.00532034
P25339	Pumilio homology domain family member 4 [OS=Saccharomyces cerevisiae S288C]	100	1.11061e-16
P40484	DBF2 kinase activator protein MOB1 [OS=Saccharomyces cerevisiae S288C]	100	0.0166124
Q04175	Importin beta SMX1 [OS=Saccharomyces cerevisiae S288C]	100	1.11061e-16
Q3E7Z5	Uncharacterized protein YIL002W-A [OS=Saccharomyces cerevisiae S288C]	100	0.0463816
C7GJQ6	Altered inheritance of mitochondria protein 6 [OS=Saccharomyces cerevisiae JAY291]	100	6.86882e-09
Q99312	IMP-specific 5'-nucleotidase 1 [OS=Saccharomyces cerevisiae S288C]	100	0.0406577
Q12428	Probable 2-methylcitrate dehydratase [OS=Saccharomyces cerevisiae S288C]	100	0.0121353
P50086	probable 26S proteasome regulatory subunit p28 [OS=Saccharomyces cerevisiae S288C]	100	0.00604447
Q06168	Chromatin structure-remodeling complex subunit SFH1 [OS=Saccharomyces cerevisiae S288C]	100	0.0461929
Q12451	Oxysterol-binding protein homolog 2 [OS=Saccharomyces cerevisiae S288C]	100	1.04474e-07
Q12532	Ribosome quality control complex subunit 2 [OS=Saccharomyces cerevisiae S288C]	100	0.011108
Q12690	60S ribosomal protein L13-A [OS=Saccharomyces cerevisiae S288C]	100	0.0303275
P36016	Heat shock protein 70 homolog LHS1 [OS=Saccharomyces cerevisiae S288C]	100	0.0301732
Q12330	small nuclear ribonucleoprotein E [OS=Saccharomyces cerevisiae S288C]	100	1.11061e-16
Q06677	Auxilin-like clathrin uncoating factor SWA2 [OS=Saccharomyces cerevisiae S288C]	100	1.11061e-16
P25045	serine palmitoyltransferase 1 [OS=Saccharomyces cerevisiae S288C]	100	1.11061e-16
P35184	Ribosome assembly protein SQT1 [OS=Saccharomyces cerevisiae S288C]	100	1.11061e-16
P32891	D-lactate dehydrogenase [cytochrome] 1, mitochondrial [OS=Saccharomyces cerevisiae S288C]	100	2.4475e-15
Q12434	Rho GDP-dissociation inhibitor [OS=Saccharomyces cerevisiae S288C]	100	1.11061e-16
Q06010	A-factor-processing enzyme [OS=Saccharomyces cerevisiae S288C]	100	1.3049e-05
P39998	Enhancer of mRNA-decapping protein 3 [OS=Saccharomyces cerevisiae S288C]	100	1.11061e-16
P16522	anaphase-promoting complex subunit CDC23 [OS=Saccharomyces cerevisiae S288C]	100	1.11061e-16
P16451	Pyruvate dehydrogenase complex protein X component, mitochondrial [OS=Saccharomyces cerevisiae S288C]	100	0.00719225
P49334	Mitochondrial import receptor subunit tom22 [OS=Saccharomyces cerevisiae S288C]	100	1.11061e-16
E7KDM2	Cruciform DNA-recognizing protein 1 [OS=Saccharomyces cerevisiae AWRI796]	100	0.000595388
P53316	Uncharacterized RNA-binding protein YGR250C [OS=Saccharomyces cerevisiae S288C]	100	1.11061e-16
P69851	DASH complex subunit DAD4 [OS=Saccharomyces cerevisiae S288C]	100	2.41411e-08
P42835	Protein EGT2 [OS=Saccharomyces cerevisiae S288C]	100	0.0308786
P53859	Exosome complex component csl4 [OS=Saccharomyces cerevisiae S288C]	100	0.00200269
P28625	Protein YIM1 [OS=Saccharomyces cerevisiae S288C]	100	0.0473225
P35180	mitochondrial import receptor subunit Tom20 [OS=Saccharomyces cerevisiae S288C]	100	0.047253
P24031	Constitutive acid phosphatase [OS=Saccharomyces cerevisiae S288C]	100	0.00954688
P34222	Peptidyl-tRNA hydrolase 2 [OS=Saccharomyces cerevisiae S288C]	100	1.11061e-16
P33338	Protein SLA2 [OS=Saccharomyces cerevisiae S288C]	100	1.11061e-16
Q3E784	SCOCO-like protein 1 [OS=Saccharomyces cerevisiae S288C]	100	1.11061e-16
P38779	proteasome-interacting protein CIC1 [OS=Saccharomyces cerevisiae S288C]	100	1.11061e-16
P53212	Probable transcriptional regulatory protein HAH1 [OS=Saccharomyces cerevisiae S288C]	100	1.11061e-16
Q92317	Negative cofactor 2 complex subunit beta [OS=Saccharomyces cerevisiae S288C]	100	1.11061e-16
P38234	Protein RFS1 [OS=Saccharomyces cerevisiae S288C]	100	1.11061e-16
P38262	SIR4-interacting protein SIF2 [OS=Saccharomyces cerevisiae S288C]	100	1.11061e-16
P80235	Putative mitochondrial carnitine O-acetyltransferase [OS=Saccharomyces cerevisiae S288C]	100	1.11061e-16
Q08208	Nucleolar protein 12 [OS=Saccharomyces cerevisiae S288C]	100	1.11061e-16
P34237	Protein CASP [OS=Saccharomyces cerevisiae S288C]	100	1.11061e-16
Q03323	COMPASS component SDC1 [OS=Saccharomyces cerevisiae S288C]	100	1.11061e-16
P41543	Dolichyl-diphosphooligosaccharide--protein glycosyltransferase subunit 1 [OS=Saccharomyces cerevisiae S288C]	100	1.11061e-16
P33775	Dolichyl-phosphate-mannose--protein mannosyltransferase 1 [OS=Saccharomyces cerevisiae S288C]	100	1.11061e-16
P25332	ribokinase [OS=Saccharomyces cerevisiae S288C]	100	1.11061e-16
P19881	4-nitrophenylphosphatase [OS=Saccharomyces cerevisiae S288C]	100	1.11061e-16
P40414	Tropomyosin-2 [OS=Saccharomyces cerevisiae S288C]	100	1.11061e-16
P50085	Prohibitin-2 [OS=Saccharomyces cerevisiae S288C]	100	1.11061e-16
P54964	Oligoribonuclease, mitochondrial [OS=Saccharomyces cerevisiae S288C]	100	1.11061e-16
P40553	peroxiredoxin DOT5 [OS=Saccharomyces cerevisiae S288C]	100	1.11061e-16
P53962	Uncharacterized WD repeat-containing protein YNL035C [OS=Saccharomyces cerevisiae S288C]	100	1.11061e-16
B3LGB9	tRNA (guanine-N(7)-)-methyltransferase non-catalytic subunit TRM82 [OS=Saccharomyces cerevisiae RM11-1a]	100	1.11061e-16
P19073	cell division control protein 42 [OS=Saccharomyces cerevisiae S288C]	100	1.11061e-16
Q02875	SMY2 homolog 2 [OS=Saccharomyces cerevisiae S288C]	100	1.11061e-16
P38210	Chromatin structure-remodeling complex protein RSC14 [OS=Saccharomyces cerevisiae S288C]	100	1.11061e-16
