# Supplementary material for: Comparative Proteomics Analysis Reveals Unique Early Signaling Response of Saccharomyces cerevisiae to Oxidants with Different Mechanism of Action
Source: Int J Mol Sci. 2020 Dec 26;22(1):167. doi: 10.3390/ijms22010167 (PMC7795614; doi:10.3390/ijms22010167)
Supplement: Supplementary file 1 [file ijms-22-00167-s001.zip › Table S4.xlsx]

## Sheet: Sheet1
Table S4. Top five protein networks generated by IPA® using significantly regulated proteins identified by label-free quantitative proteomics performed in S. cerevisiae strains treated with the four different oxidants.
Treatments		Associated Network Functions	Score
H2O2		Cell Death and Survival, Drug Metabolism, Small Molecule Biochemistry	57
		Free Radical Scavenging, Embryonic Development, Hair and Skin Development and Function	28
		Cell Cycle, Gene Expression, Hematological Disease	28
		RNA Damage and Repair, Protein Synthesis, Cancer	23
		Developmental Disorder, Metabolic Disease	10
CHP		Cellular Assembly and Organization, Cell-To-Cell Signaling and Interaction, Reproductive System Development and Function	53
		Infectious Diseases, Molecular Transport, Protein Trafficking	53
		Protein Synthesis, RNA Damage and Repair, Cancer	48
		Post-Translational Modification, Gene Expression, RNA Damage and Repair	40
		Cellular Assembly and Organization, Cell Signaling, Post-Translational Modification	40
Menadione		Protein Synthesis, Cancer, Cell Death and Survival	58
		Molecular Transport, Protein Trafficking, DNA Replication, Recombination, and Repair	55
		Gene Expression, RNA Damage and Repair, RNA Post-Transcriptional Modification	49
		Hematological Disease, Metabolic Disease, Organismal Injury and Abnormalities	38
	Cellular Assembly and Organization, Cell Signaling, Cellular Function and Maintenance		26
Diamide	Cell Cycle, Infectious Diseases, Cellular Assembly and Organization		61
	Gene Expression, RNA Damage and Repair, RNA Post-Transcriptional Modification		52
	Cell Cycle, Cellular Development, Connective Tissue Development and Function		30
	Cell Cycle, Cell-mediated Immune Response, Cellular Development		22
	Cancer, Cell-To-Cell Signaling and Interaction, Organismal Injury and Abnormalities		13
