# Supplementary material for: Comparative Proteomics Analysis Reveals Unique Early Signaling Response of Saccharomyces cerevisiae to Oxidants with Different Mechanism of Action
Source: Int J Mol Sci. 2020 Dec 26;22(1):167. doi: 10.3390/ijms22010167 (PMC7795614; doi:10.3390/ijms22010167)
Supplement: Supplementary file 1 [file ijms-22-00167-s001.zip › Table S1.xlsx]

## Sheet: Sheet1
Table S1. Elution solvents for high-pH reversed-phase fractionation of protein digests
Fraction number	Acetonitrile (%) in water containing 0.1% (v/v) triethylamine
1		2.5
2		5
3		7.5
4		10
5		12.5
6		15
7		17.5
8		20
9		50
10		80
