# Supplementary material for: Comparative Proteomics Analysis Reveals Unique Early Signaling Response of Saccharomyces cerevisiae to Oxidants with Different Mechanism of Action
Source: Int J Mol Sci. 2020 Dec 26;22(1):167. doi: 10.3390/ijms22010167 (PMC7795614; doi:10.3390/ijms22010167)
Supplement: Supplementary file 1 [file ijms-22-00167-s001.zip › Table S2.xlsx]

## Sheet: H2O2
Table S2 (A). List of identified and validated proteins using Proteome Discoverer 2.4 in H2O2 treatment, along with their gene ontology (GO) annotations.
Accession	Description	Biological Process
P39006	Phosphatidylserine decarboxylase proenzyme 1, mitochondrial [OS=Saccharomyces cerevisiae S288C]	metabolic process;regulation of biological process
P47032	protein PRY1 [OS=Saccharomyces cerevisiae S288C]	transport
Q00402	Nuclear migration protein NUM1 [OS=Saccharomyces cerevisiae S288C]	cell organization and biogenesis;cellular component movement;metabolic process;regulation of biological process;transport
P40515	mitochondrial fission 1 protein [OS=Saccharomyces cerevisiae S288C]	cell death;cell organization and biogenesis;regulation of biological process
P38636	Metal homeostasis factor ATX1 [OS=Saccharomyces cerevisiae S288C]	cellular homeostasis;response to stimulus;transport
Q03629	uncharacterized protein YML079W [OS=Saccharomyces cerevisiae S288C]
Q07938	S-methyl-5'-thioadenosine phosphorylase [OS=Saccharomyces cerevisiae S288C]	metabolic process
P20676	nucleoporin NUP1 [OS=Saccharomyces cerevisiae S288C]	cell organization and biogenesis;transport
P33767	Dolichyl-diphosphooligosaccharide--protein glycosyltransferase subunit WBP1 [OS=Saccharomyces cerevisiae S288C]	metabolic process
P42846	Protein Kri1 [OS=Saccharomyces cerevisiae S288C]	metabolic process
P16522	anaphase-promoting complex subunit CDC23 [OS=Saccharomyces cerevisiae S288C]	cell division;metabolic process;regulation of biological process
P32368	Phosphoinositide phosphatase SAC1 [OS=Saccharomyces cerevisiae S288C]	metabolic process
P20436	DNA-directed RNA polymerases I, II, and III subunit RPABC3 [OS=Saccharomyces cerevisiae S288C]	metabolic process
Q06142	Importin subunit beta-1 [OS=Saccharomyces cerevisiae S288C]	cell organization and biogenesis;metabolic process;regulation of biological process;transport
Q05926	Glutaredoxin-8 [OS=Saccharomyces cerevisiae S288C]	cellular homeostasis;metabolic process;regulation of biological process;transport
P39986	Manganese-transporting ATPase 1 [OS=Saccharomyces cerevisiae S288C]	cell communication;cellular homeostasis;response to stimulus;transport
Q06706	Elongator complex protein 1 [OS=Saccharomyces cerevisiae S288C]	metabolic process;regulation of biological process;transport
Q12525	Homocysteine S-methyltransferase 1 [OS=Saccharomyces cerevisiae S288C]	metabolic process
P37303	Low specificity L-threonine aldolase [OS=Saccharomyces cerevisiae S288C]	metabolic process
P02293	Histone H2B.1 [OS=Saccharomyces cerevisiae S288C]	cell organization and biogenesis;metabolic process;regulation of biological process;response to stimulus
P43619	nicotinate-nucleotide pyrophosphorylase [carboxylating] [OS=Saccharomyces cerevisiae S288C]	metabolic process
Q05892	MIOREX complex component 2 [OS=Saccharomyces cerevisiae S288C]	metabolic process
Q04636	FACT complex subunit pob3 [OS=Saccharomyces cerevisiae S288C]	cell organization and biogenesis;metabolic process;regulation of biological process;response to stimulus
P04039	Cytochrome c oxidase polypeptide VIII, mitochondrial [OS=Saccharomyces cerevisiae S288C]	metabolic process;transport
P38922	Protein HRB1 [OS=Saccharomyces cerevisiae S288C]	metabolic process;transport
Q3E829	MHF histone-fold complex subunit 2 [OS=Saccharomyces cerevisiae S288C]	cell organization and biogenesis;metabolic process;response to stimulus
P41903	Peroxisomal acyl-coenzyme A thioester hydrolase 1 [OS=Saccharomyces cerevisiae S288C]	metabolic process
Q06078	U3 small nucleolar RNA-associated protein 21 [OS=Saccharomyces cerevisiae S288C]	metabolic process
P0C0X0	40S ribosomal protein S28-B [OS=Saccharomyces cerevisiae S288C]	cell organization and biogenesis;metabolic process;regulation of biological process;transport
P12945	N-terminal acetyltransferase A complex subunit NAT1 [OS=Saccharomyces cerevisiae S288C]	metabolic process
P25343	Reduced viability upon starvation protein 161 [OS=Saccharomyces cerevisiae S288C]	cell organization and biogenesis;conjugation;reproduction;response to stimulus;transport
Q3E824	Uncharacterized protein YOR020W-A [OS=Saccharomyces cerevisiae S288C]	metabolic process;transport
P38759	Vacuolar protein sorting-associated protein 29 [OS=Saccharomyces cerevisiae S288C]	transport
P40502	Altered inheritance of mitochondria protein 19, mitochondrial [OS=Saccharomyces cerevisiae S288C]
P32558	FACT complex subunit SPT16 [OS=Saccharomyces cerevisiae S288C]	cell organization and biogenesis;metabolic process;regulation of biological process;response to stimulus
Q02793	Antiviral protein SKI8 [OS=Saccharomyces cerevisiae S288C]	cell organization and biogenesis;defense response;metabolic process;response to stimulus
Q06217	Small nuclear ribonucleoprotein Sm D2 [OS=Saccharomyces cerevisiae S288C]	cell organization and biogenesis;metabolic process
Q06677	Auxilin-like clathrin uncoating factor SWA2 [OS=Saccharomyces cerevisiae S288C]	cell organization and biogenesis;regulation of biological process;transport
C8Z951	phosphatidylethanolamine N-methyltransferase [OS=Saccharomyces cerevisiae EC1118]	metabolic process
P53316	Uncharacterized RNA-binding protein YGR250C [OS=Saccharomyces cerevisiae S288C]
P07275	Delta-1-pyrroline-5-carboxylate dehydrogenase, mitochondrial [OS=Saccharomyces cerevisiae S288C]	metabolic process
P43590	Uncharacterized peptidase YFR006W [OS=Saccharomyces cerevisiae S288C]	metabolic process
P38758	Putative oxidoreductase TDA3 [OS=Saccharomyces cerevisiae S288C]	metabolic process;transport
O60200	mitochondrial distribution and morphology protein 35 [OS=Saccharomyces cerevisiae S288C]	cell organization and biogenesis;metabolic process;regulation of biological process;transport
P40366	Protein DLS1 [OS=Saccharomyces cerevisiae S288C]	metabolic process;regulation of biological process
P42835	Protein EGT2 [OS=Saccharomyces cerevisiae S288C]	cell division
P39107	Mannan polymerase complexes subunit MNN9 [OS=Saccharomyces cerevisiae S288C]	metabolic process
P36521	54S ribosomal protein L11, mitochondrial [OS=Saccharomyces cerevisiae S288C]	cell organization and biogenesis;metabolic process
Q06685	Inositol hexakisphosphate and diphosphoinositol-pentakisphosphate kinase [OS=Saccharomyces cerevisiae S288C]	metabolic process;regulation of biological process
Q03323	COMPASS component SDC1 [OS=Saccharomyces cerevisiae S288C]	cell organization and biogenesis;metabolic process;regulation of biological process
P35180	mitochondrial import receptor subunit Tom20 [OS=Saccharomyces cerevisiae S288C]	cell organization and biogenesis;transport
Q07688	Phosphorelay intermediate protein YPD1 [OS=Saccharomyces cerevisiae S288C]	metabolic process;regulation of biological process;response to stimulus
P40347	Low molecular weight phosphotyrosine protein phosphatase [OS=Saccharomyces cerevisiae S288C]	metabolic process
Q04697	Glucose-signaling factor 2 [OS=Saccharomyces cerevisiae S288C]	metabolic process
P47130	Cop9 signalosome complex subunit 12 [OS=Saccharomyces cerevisiae S288C]	cell organization and biogenesis;metabolic process;regulation of biological process;response to stimulus;transport
P0CX81	Copper metallothionein 1-2 [OS=Saccharomyces cerevisiae S288C]	metabolic process;response to stimulus
P38174	methionine aminopeptidase 2 [OS=Saccharomyces cerevisiae S288C]	metabolic process
E7KDM2	Cruciform DNA-recognizing protein 1 [OS=Saccharomyces cerevisiae AWRI796]
P05373	Delta-aminolevulinic acid dehydratase [OS=Saccharomyces cerevisiae S288C]	metabolic process
P40202	Superoxide dismutase 1 copper chaperone [OS=Saccharomyces cerevisiae S288C]	metabolic process;regulation of biological process;transport
P40484	DBF2 kinase activator protein MOB1 [OS=Saccharomyces cerevisiae S288C]	cell division;metabolic process;regulation of biological process
Q12382	CTP-dependent diacylglycerol kinase 1 [OS=Saccharomyces cerevisiae S288C]	metabolic process;transport
P06101	Hsp90 co-chaperone Cdc37 [OS=Saccharomyces cerevisiae S288C]	cell division;cell organization and biogenesis;metabolic process;regulation of biological process;response to stimulus
Q08179	Mitochondrial distribution and morphology protein 38 [OS=Saccharomyces cerevisiae S288C]	cell organization and biogenesis;cellular homeostasis;regulation of biological process;transport
P50861	6,7-dimethyl-8-ribityllumazine synthase [OS=Saccharomyces cerevisiae S288C]	metabolic process
Q07825	Putative Xaa-Pro aminopeptidase FRA1 [OS=Saccharomyces cerevisiae S288C]	metabolic process;regulation of biological process;response to stimulus
P38426	Trehalose synthase complex regulatory subunit TPS3 [OS=Saccharomyces cerevisiae S288C]	metabolic process;regulation of biological process;response to stimulus
P47160	Epsin-3 [OS=Saccharomyces cerevisiae S288C]	cell organization and biogenesis;transport
A6ZLG8	Mitochondrial outer membrane protein OM14 [OS=Saccharomyces cerevisiae YJM789]
P43609	Chromatin structure-remodeling complex protein RSC8 [OS=Saccharomyces cerevisiae S288C]	cell organization and biogenesis;metabolic process;regulation of biological process;response to stimulus
P33421	Succinate dehydrogenase [ubiquinone] cytochrome b subunit, mitochondrial [OS=Saccharomyces cerevisiae S288C]	cell organization and biogenesis;metabolic process;transport
P39939	40S ribosomal protein S26-B [OS=Saccharomyces cerevisiae S288C]	cell organization and biogenesis;metabolic process;transport
P46784	40S ribosomal protein S10-B [OS=Saccharomyces cerevisiae S288C]	cell communication;cell organization and biogenesis;metabolic process;regulation of biological process;response to stimulus;transport
P89102	Exocyst complex component SEC5 [OS=Saccharomyces cerevisiae S288C]	cell organization and biogenesis;transport
P24031	Constitutive acid phosphatase [OS=Saccharomyces cerevisiae S288C]	metabolic process
P21827	Guanine nucleotide exchange factor SRM1 [OS=Saccharomyces cerevisiae S288C]	cell division;regulation of biological process;response to stimulus;transport
P33317	Deoxyuridine 5'-triphosphate nucleotidohydrolase [OS=Saccharomyces cerevisiae S288C]	metabolic process
P36033	Ferric/cupric reductase transmembrane component 2 [OS=Saccharomyces cerevisiae S288C]	cellular homeostasis;metabolic process;transport
P43569	CCR4-associated factor 16 [OS=Saccharomyces cerevisiae S288C]	regulation of biological process
Q12434	Rho GDP-dissociation inhibitor [OS=Saccharomyces cerevisiae S288C]	cell organization and biogenesis;regulation of biological process;response to stimulus
Q05515	Survival factor 1 [OS=Saccharomyces cerevisiae S288C]	response to stimulus
Q06010	A-factor-processing enzyme [OS=Saccharomyces cerevisiae S288C]	metabolic process;response to stimulus
P38328	Actin-related protein 2/3 complex subunit 1 [OS=Saccharomyces cerevisiae S288C]	cell organization and biogenesis;regulation of biological process
Q03219	Uncharacterized protein YMR178W [OS=Saccharomyces cerevisiae S288C]	metabolic process
P34218	Histone acetyltransferase SAS3 [OS=Saccharomyces cerevisiae S288C]	cell organization and biogenesis;metabolic process;regulation of biological process
Q05359	Protein ERP1 [OS=Saccharomyces cerevisiae S288C]	transport
Q12349	ATP synthase subunit H, mitochondrial [OS=Saccharomyces cerevisiae S288C]	cell organization and biogenesis;metabolic process;transport
P32447	Histone chaperone ASF1 [OS=Saccharomyces cerevisiae S288C]	cell organization and biogenesis;metabolic process;regulation of biological process;response to stimulus
C8ZI12	Enhancer of translation termination 1 [OS=Saccharomyces cerevisiae EC1118]	metabolic process;regulation of biological process
Q12008	phosphoglycerate mutase 2 [OS=Saccharomyces cerevisiae S288C]	metabolic process;regulation of biological process
P33331	nuclear transport factor 2 [OS=Saccharomyces cerevisiae S288C]	transport
P40009	golgi apyrase [OS=Saccharomyces cerevisiae S288C]	metabolic process
P02400	60S acidic ribosomal protein P2-beta [OS=Saccharomyces cerevisiae S288C]	metabolic process;regulation of biological process
P47001	Cell wall mannoprotein CIS3 [OS=Saccharomyces cerevisiae S288C]	cell organization and biogenesis
P31109	Synaptobrevin homolog 1 [OS=Saccharomyces cerevisiae S288C]	cell organization and biogenesis;transport
P89886	Translation machinery-associated protein 20 [OS=Saccharomyces cerevisiae S288C]	cell organization and biogenesis;metabolic process
A6ZZR2	RNA polymerase II degradation factor 1 [OS=Saccharomyces cerevisiae YJM789]	metabolic process;response to stimulus
P22224	Exocyst complex component Sec15 [OS=Saccharomyces cerevisiae S288C]	transport
P06787	Calmodulin [OS=Saccharomyces cerevisiae S288C]	cell division;cell organization and biogenesis;metabolic process;regulation of biological process;reproduction;transport
P39713	Probable diacetyl reductase [(R)-acetoin forming] 2 [OS=Saccharomyces cerevisiae S288C]	metabolic process
P27796	3-ketoacyl-CoA thiolase, peroxisomal [OS=Saccharomyces cerevisiae S288C]	cellular component movement;metabolic process;response to stimulus;transport
Q02732	Central kinetochore subunit CTF19 [OS=Saccharomyces cerevisiae S288C]	cell division;cell organization and biogenesis;regulation of biological process
P69771	vacuolar protein-sorting-associated protein 46 [OS=Saccharomyces cerevisiae S288C]	transport
Q12265	Ribose-phosphate pyrophosphokinase 5 [OS=Saccharomyces cerevisiae S288C]	cell organization and biogenesis;metabolic process
P53859	Exosome complex component csl4 [OS=Saccharomyces cerevisiae S288C]	metabolic process;transport
Q07540	Frataxin homolog, mitochondrial [OS=Saccharomyces cerevisiae S288C]	cell organization and biogenesis;cellular homeostasis;metabolic process;response to stimulus;transport
P00045	Cytochrome c iso-2 [OS=Saccharomyces cerevisiae S288C]	metabolic process;transport
Q08273	RING-box protein HRT1 [OS=Saccharomyces cerevisiae S288C]	cell division;metabolic process;response to stimulus
P17106	Centromere-binding protein 1 [OS=Saccharomyces cerevisiae S288C]	cell communication;cell organization and biogenesis;metabolic process;regulation of biological process;response to stimulus
P51979	ATP-dependent DNA helicase MER3 [OS=Saccharomyces cerevisiae S288C]	cell organization and biogenesis;metabolic process
Q04493	prefoldin subunit 5 [OS=Saccharomyces cerevisiae S288C]	cell organization and biogenesis;metabolic process;regulation of biological process
P34222	Peptidyl-tRNA hydrolase 2 [OS=Saccharomyces cerevisiae S288C]	regulation of biological process
P38336	RNases MRP/P 32.9 kDa subunit [OS=Saccharomyces cerevisiae S288C]	metabolic process
P46988	prefoldin subunit 1 [OS=Saccharomyces cerevisiae S288C]	cell organization and biogenesis;metabolic process;regulation of biological process
P54072	Uncharacterized transporter YLR152C [OS=Saccharomyces cerevisiae S288C]	transport
P12383	Transcription factor PDR1 [OS=Saccharomyces cerevisiae S288C]	cell communication;metabolic process;regulation of biological process;response to stimulus
Q04409	Putative glucokinase-2 [OS=Saccharomyces cerevisiae S288C]	cell differentiation;cellular homeostasis;metabolic process;regulation of biological process
P25555	Single-strand telomeric DNA-binding protein GBP2 [OS=Saccharomyces cerevisiae S288C]	cell organization and biogenesis;metabolic process;transport
P38821	Aspartyl aminopeptidase 4 [OS=Saccharomyces cerevisiae S288C]	metabolic process
P36154	altered inheritance rate of mitochondria protein 29 [OS=Saccharomyces cerevisiae S288C]
P07143	Cytochrome c1, heme protein, mitochondrial [OS=Saccharomyces cerevisiae S288C]	metabolic process;transport
P32897	Mitochondrial import inner membrane translocase subunit tim23 [OS=Saccharomyces cerevisiae S288C]	transport
P22855	Alpha-mannosidase [OS=Saccharomyces cerevisiae S288C]	metabolic process
Q06680	Condensin complex subunit 3 [OS=Saccharomyces cerevisiae S288C]	cell division;cell organization and biogenesis;metabolic process;regulation of biological process
P22217	thioredoxin-1 [OS=Saccharomyces cerevisiae S288C]	cell organization and biogenesis;cellular homeostasis;metabolic process;regulation of biological process;response to stimulus;transport
P33307	importin alpha re-exporter [OS=Saccharomyces cerevisiae S288C]	cell division;regulation of biological process;transport
P16451	Pyruvate dehydrogenase complex protein X component, mitochondrial [OS=Saccharomyces cerevisiae S288C]	metabolic process
P42940	Probable electron transfer flavoprotein subunit beta [OS=Saccharomyces cerevisiae S288C]	metabolic process;transport
P32799	Cytochrome c oxidase subunit 6A, mitochondrial [OS=Saccharomyces cerevisiae S288C]	cell organization and biogenesis;metabolic process;regulation of biological process;transport
P05318	60s acidic ribosomal protein p1-alpha [OS=Saccharomyces cerevisiae S288C]	metabolic process;regulation of biological process
P0CX27	60S ribosomal protein L42-A [OS=Saccharomyces cerevisiae S288C]	metabolic process;response to stimulus
Q08032	Cell division control protein 45 [OS=Saccharomyces cerevisiae S288C]	cell organization and biogenesis;metabolic process;regulation of biological process;response to stimulus
P47112	cell division cycle protein cdt1 [OS=Saccharomyces cerevisiae S288C]	cell division;cell organization and biogenesis;metabolic process;regulation of biological process;response to stimulus
P32588	Nuclear and cytoplasmic polyadenylated RNA-binding protein pub1 [OS=Saccharomyces cerevisiae S288C]	cell organization and biogenesis;metabolic process;regulation of biological process
P53141	Myosin light chain 1 [OS=Saccharomyces cerevisiae S288C]	cell division;cell organization and biogenesis
Q12165	ATP synthase subunit delta, mitochondrial [OS=Saccharomyces cerevisiae S288C]	metabolic process;transport
P06174	uroporphyrinogen-III synthase [OS=Saccharomyces cerevisiae S288C]	metabolic process
P39111	V-type proton ATPase subunit F [OS=Saccharomyces cerevisiae S288C]	cellular homeostasis;transport
Q12178	Cytosine deaminase [OS=Saccharomyces cerevisiae S288C]	metabolic process
O43137	Uncharacterized protein YBR085C-A [OS=Saccharomyces cerevisiae S288C]
P40075	Vesicle-associated membrane protein-associated protein SCS2 [OS=Saccharomyces cerevisiae S288C]	cell organization and biogenesis;metabolic process;regulation of biological process
Q02784	Monothiol glutaredoxin-5, mitochondrial [OS=Saccharomyces cerevisiae S288C]	cell organization and biogenesis;cellular homeostasis;metabolic process;regulation of biological process;response to stimulus
P25373	Glutaredoxin-1 [OS=Saccharomyces cerevisiae S288C]	cellular homeostasis;metabolic process;regulation of biological process;response to stimulus;transport
P21734	ubiquitin-conjugating enzyme E2 1 [OS=Saccharomyces cerevisiae S288C]	cell organization and biogenesis;metabolic process
P32383	1-phosphatidylinositol 4,5-bisphosphate phosphodiesterase 1 [OS=Saccharomyces cerevisiae S288C]	metabolic process;regulation of biological process;response to stimulus
P53629	Sterol O-acyltransferase 2 [OS=Saccharomyces cerevisiae S288C]	metabolic process
P53303	Zinc finger protein ZPR1 [OS=Saccharomyces cerevisiae S288C]	cell communication;response to stimulus
P39726	Glycine cleavage system H protein, mitochondrial [OS=Saccharomyces cerevisiae S288C]	metabolic process
P27999	DNA-directed RNA polymerase II subunit RPB9 [OS=Saccharomyces cerevisiae S288C]	metabolic process;response to stimulus
P35176	peptidyl-prolyl cis-trans isomerase D [OS=Saccharomyces cerevisiae S288C]	metabolic process
Q08235	ribosome biogenesis protein BRX1 [OS=Saccharomyces cerevisiae S288C]	cell organization and biogenesis
P11792	serine/threonine-protein kinase SCH9 [OS=Saccharomyces cerevisiae S288C]	cell organization and biogenesis;metabolic process;regulation of biological process;response to stimulus
Q12287	cytochrome C oxidase copper chaperone [OS=Saccharomyces cerevisiae S288C]	cell organization and biogenesis;metabolic process;transport
P41911	Glycerol-3-phosphate dehydrogenase [NAD(+)] 2, mitochondrial [OS=Saccharomyces cerevisiae S288C]	metabolic process
P27476	Nuclear localization sequence-binding protein [OS=Saccharomyces cerevisiae S288C]	cell organization and biogenesis;metabolic process
Q05809	Cytochrome oxidase assembly factor 4 [OS=Saccharomyces cerevisiae S288C]	cell organization and biogenesis
P33401	Phosphoglucomutase 1 [OS=Saccharomyces cerevisiae S288C]	metabolic process
P31787	acyl-CoA-binding protein [OS=Saccharomyces cerevisiae S288C]	transport
P00445	Superoxide dismutase [Cu-Zn] [OS=Saccharomyces cerevisiae S288C]	cell organization and biogenesis;cellular homeostasis;metabolic process;regulation of biological process;response to stimulus
P32915	Protein transport protein SEC61 [OS=Saccharomyces cerevisiae S288C]	metabolic process;transport
P39926	Protein SSO2 [OS=Saccharomyces cerevisiae S288C]	cell organization and biogenesis;transport
P35197	ADP-ribosylation factor GTPase-activating protein GCS1 [OS=Saccharomyces cerevisiae S288C]	cell organization and biogenesis;regulation of biological process;transport
P25719	Peptidyl-prolyl cis-trans isomerase C, mitochondrial [OS=Saccharomyces cerevisiae S288C]	cell death;metabolic process
P36077	Sulfiredoxin [OS=Saccharomyces cerevisiae S288C]	metabolic process;regulation of biological process;response to stimulus
P39729	ribosome-interacting GTPase 1 [OS=Saccharomyces cerevisiae S288C]	metabolic process
P34078	Protein LTV1 [OS=Saccharomyces cerevisiae S288C]	response to stimulus;transport
Q01560	Nucleolar protein 3 [OS=Saccharomyces cerevisiae S288C]	cell organization and biogenesis;metabolic process;regulation of biological process;transport
Q12289	mitochondrial carnitine carrier [OS=Saccharomyces cerevisiae S288C]	metabolic process;transport
P0CX26	60S ribosomal protein L43-B [OS=Saccharomyces cerevisiae S288C]	metabolic process
P05319	60S acidic ribosomal protein P2-alpha [OS=Saccharomyces cerevisiae S288C]	metabolic process;regulation of biological process
Q04344	Hit family protein 1 [OS=Saccharomyces cerevisiae S288C]	metabolic process
P54999	Small nuclear ribonucleoprotein F [OS=Saccharomyces cerevisiae S288C]	cell organization and biogenesis;metabolic process
P57743	U6 snRNA-associated Sm-like protein LSm3 [OS=Saccharomyces cerevisiae S288C]	cell organization and biogenesis;metabolic process
Q05775	Eukaryotic translation initiation factor 3 subunit J [OS=Saccharomyces cerevisiae S288C]	metabolic process
P0CT05	Protease B inhibitor 1 [OS=Saccharomyces cerevisiae]	regulation of biological process;transport
P35179	protein transport protein SSS1 [OS=Saccharomyces cerevisiae S288C]	transport
P38264	SRP-independent targeting protein 3 [OS=Saccharomyces cerevisiae S288C]	metabolic process;transport
P19955	37S ribosomal protein YMR-31, mitochondrial [OS=Saccharomyces cerevisiae S288C]	cell organization and biogenesis;metabolic process
P10662	37S ribosomal protein MRP1, mitochondrial [OS=Saccharomyces cerevisiae S288C]	cell organization and biogenesis;metabolic process;response to stimulus
P00410	Cytochrome c oxidase subunit 2 [OS=Saccharomyces cerevisiae S288C]	metabolic process;transport
P53622	coatomer subunit alpha [OS=Saccharomyces cerevisiae S288C]	transport
P16965	ATPase-stabilizing factor 15 kDa protein [OS=Saccharomyces cerevisiae S288C]	cell communication;response to stimulus
Q01855	40S ribosomal protein S15 [OS=Saccharomyces cerevisiae S288C]	cell organization and biogenesis;metabolic process;transport
P21965	protein kinase MCK1 [OS=Saccharomyces cerevisiae S288C]	cell differentiation;cell organization and biogenesis;metabolic process;regulation of biological process;response to stimulus
P40071	Transmembrane 9 superfamily member 3 [OS=Saccharomyces cerevisiae S288C]	cell growth;cellular homeostasis;transport
P22803	thioredoxin-2 [OS=Saccharomyces cerevisiae S288C]	cell organization and biogenesis;cellular homeostasis;metabolic process;regulation of biological process;response to stimulus;transport
P43594	MICOS complex subunit MIC19 [OS=Saccharomyces cerevisiae S288C]	cell organization and biogenesis
P41811	Coatomer subunit beta' [OS=Saccharomyces cerevisiae S288C]	transport
P38216	Uncharacterized protein YBR016W [OS=Saccharomyces cerevisiae S288C]
Q03973	High mobility group protein 1 [OS=Saccharomyces cerevisiae S288C]	cell organization and biogenesis;metabolic process;regulation of biological process
P69851	DASH complex subunit DAD4 [OS=Saccharomyces cerevisiae S288C]	cell division;cell organization and biogenesis;regulation of biological process
Q6WNK7	Transcription and mRNA export factor SUS1 [OS=Saccharomyces cerevisiae S288C]	cell organization and biogenesis;metabolic process;regulation of biological process;transport
P18899	Stress protein ddr48 [OS=Saccharomyces cerevisiae S288C]	metabolic process;response to stimulus
Q00055	Glycerol-3-phosphate dehydrogenase [NAD(+)] 1 [OS=Saccharomyces cerevisiae S288C]	cell organization and biogenesis;cellular homeostasis;metabolic process;transport
Q04305	U3 small nucleolar RNA-associated protein 15 [OS=Saccharomyces cerevisiae S288C]	metabolic process;regulation of biological process
P47096	3-hydroxyanthranilate 3,4-dioxygenase [OS=Saccharomyces cerevisiae S288C]	metabolic process
P24521	phosphomevalonate kinase [OS=Saccharomyces cerevisiae S288C]	metabolic process
P20606	Small COPII coat GTPase SAR1 [OS=Saccharomyces cerevisiae S288C]	cell organization and biogenesis;metabolic process;regulation of biological process;response to stimulus;transport
Q06449	[PSI+] inducibility protein 3 [OS=Saccharomyces cerevisiae S288C]	regulation of biological process;transport
Q05942	Ribosome assembly protein 3 [OS=Saccharomyces cerevisiae S288C]	cell organization and biogenesis
P0CH09	Ubiquitin-60S ribosomal protein L40 [OS=Saccharomyces cerevisiae S288C]	cell organization and biogenesis;metabolic process;transport
P53200	Protein-lysine N-methyltransferase EFM5 [OS=Saccharomyces cerevisiae S288C]	metabolic process
Q12122	Homocitrate synthase, mitochondrial [OS=Saccharomyces cerevisiae S288C]	metabolic process
P52286	Suppressor of kinetochore protein 1 [OS=Saccharomyces cerevisiae S288C]	cell organization and biogenesis;cellular homeostasis;metabolic process;regulation of biological process
P05749	60S ribosomal protein L22-A [OS=Saccharomyces cerevisiae S288C]	metabolic process
Q05080	cytokinesis protein 2 [OS=Saccharomyces cerevisiae S288C]	cell division;cell organization and biogenesis;regulation of biological process;response to stimulus
P07278	cAMP-dependent protein kinase regulatory subunit [OS=Saccharomyces cerevisiae S288C]	regulation of biological process
P46984	EKC/KEOPS complex subunit GON7 [OS=Saccharomyces cerevisiae S288C]	cell organization and biogenesis;metabolic process;regulation of biological process
P61830	Histone H3 [OS=Saccharomyces cerevisiae S288C]	cell differentiation;cell organization and biogenesis;metabolic process;regulation of biological process;response to stimulus
A6ZMQ6	Cx9C motif-containing protein 4, mitochondrial [OS=Saccharomyces cerevisiae YJM789]
P32598	Serine/threonine-protein phosphatase PP1-2 [OS=Saccharomyces cerevisiae S288C]	cell differentiation;cell division;cell organization and biogenesis;cellular homeostasis;metabolic process;regulation of biological process;reproduction;response to stimulus
Q02948	Vacuolar protein sorting-associated protein 30 [OS=Saccharomyces cerevisiae S288C]	cell communication;cell organization and biogenesis;metabolic process;response to stimulus;transport
P47017	Sm-like protein LSm1 [OS=Saccharomyces cerevisiae S288C]	metabolic process
Q02821	Importin subunit alpha [OS=Saccharomyces cerevisiae S288C]	cell organization and biogenesis;transport
P42942	Uncharacterized GTP-binding protein YGR210C [OS=Saccharomyces cerevisiae S288C]
P32466	Low-affinity glucose transporter HXT3 [OS=Saccharomyces cerevisiae S288C]	transport
Q12513	Translation machinery-associated protein 17 [OS=Saccharomyces cerevisiae S288C]	cell organization and biogenesis
P32610	V-type proton ATPase subunit D [OS=Saccharomyces cerevisiae S288C]	cellular homeostasis;transport
P28240	isocitrate lyase [OS=Saccharomyces cerevisiae S288C]	metabolic process
P46669	DNA-directed RNA polymerase I subunit RPA43 [OS=Saccharomyces cerevisiae S288C]	metabolic process
Q02046	Methylenetetrahydrofolate dehydrogenase [NAD(+)] [OS=Saccharomyces cerevisiae S288C]	metabolic process
P32495	H/ACA ribonucleoprotein complex subunit 2 [OS=Saccharomyces cerevisiae S288C]	metabolic process
P32775	1,4-alpha-glucan-branching enzyme [OS=Saccharomyces cerevisiae S288C]	metabolic process
P36041	Protein EAP1 [OS=Saccharomyces cerevisiae S288C]	metabolic process;regulation of biological process
P39929	vacuolar-sorting protein snf7 [OS=Saccharomyces cerevisiae S288C]	cell organization and biogenesis;metabolic process;response to stimulus;transport
P26755	Replication factor A protein 3 [OS=Saccharomyces cerevisiae S288C]	cell organization and biogenesis;metabolic process;response to stimulus
P53753	endo-1,3(4)-beta-glucanase 1 [OS=Saccharomyces cerevisiae S288C]	metabolic process
P27466	Calcium/calmodulin-dependent protein kinase I [OS=Saccharomyces cerevisiae S288C]	metabolic process;regulation of biological process;response to stimulus
P49626	60S ribosomal protein L4-B [OS=Saccharomyces cerevisiae S288C]	metabolic process
P40185	Protein mmf1, mitochondrial [OS=Saccharomyces cerevisiae S288C]	cell organization and biogenesis;metabolic process
P40024	ABC transporter ATP-binding protein ARB1 [OS=Saccharomyces cerevisiae S288C]	metabolic process;transport
P40302	Proteasome subunit alpha type-6 [OS=Saccharomyces cerevisiae S288C]	metabolic process
P35817	bromodomain-containing factor 1 [OS=Saccharomyces cerevisiae S288C]	cell differentiation;cell organization and biogenesis;metabolic process;regulation of biological process;response to stimulus
P47044	LOG family protein YJL055W [OS=Saccharomyces cerevisiae S288C]	response to stimulus
P0CX34	40S ribosomal protein S30-B [OS=Saccharomyces cerevisiae S288C]	metabolic process
P36018	GTP-binding protein YPT52 [OS=Saccharomyces cerevisiae S288C]	cell organization and biogenesis;regulation of biological process;response to stimulus;transport
P33201	Ribosome assembly factor mrt4 [OS=Saccharomyces cerevisiae S288C]	cell organization and biogenesis;metabolic process
Q03862	Probable metalloprotease ARX1 [OS=Saccharomyces cerevisiae S288C]	metabolic process;transport
P54003	Protein SUR7 [OS=Saccharomyces cerevisiae S288C]	cell differentiation;cell organization and biogenesis;transport
P20434	DNA-directed RNA polymerases I, II, and III subunit RPABC1 [OS=Saccharomyces cerevisiae S288C]	metabolic process
P21306	ATP synthase subunit epsilon, mitochondrial [OS=Saccharomyces cerevisiae S288C]	metabolic process;transport
A6ZYX7	U6 snRNA-associated Sm-like protein LSm6 [OS=Saccharomyces cerevisiae YJM789]	metabolic process
P27616	phosphoribosylaminoimidazole-succinocarboxamide synthase [OS=Saccharomyces cerevisiae S288C]	metabolic process
P48837	Nucleoporin NUP57 [OS=Saccharomyces cerevisiae S288C]	cell organization and biogenesis;transport
P32477	Glutamate--cysteine ligase [OS=Saccharomyces cerevisiae S288C]	metabolic process;response to stimulus
P53691	Peptidyl-prolyl cis-trans isomerase CPR6 [OS=Saccharomyces cerevisiae S288C]	metabolic process
P20459	eukaryotic translation initiation factor 2 subunit alpha [OS=Saccharomyces cerevisiae S288C]	cell organization and biogenesis;metabolic process
Q03020	iron sulfur cluster assembly protein 1, mitochondrial [OS=Saccharomyces cerevisiae S288C]	cell organization and biogenesis;cellular homeostasis;metabolic process
P41940	mannose-1-phosphate guanyltransferase [OS=Saccharomyces cerevisiae S288C]	metabolic process
P51862	RHO1 GDP-GTP exchange protein 2 [OS=Saccharomyces cerevisiae S288C]	regulation of biological process;response to stimulus
Q05905	Protein HRI1 [OS=Saccharomyces cerevisiae S288C]	cell organization and biogenesis;transport
Q12443	Reticulon-like protein 2 [OS=Saccharomyces cerevisiae S288C]	cell organization and biogenesis;response to stimulus
P17505	Malate dehydrogenase, mitochondrial [OS=Saccharomyces cerevisiae S288C]	metabolic process
P36421	Tyrosine--tRNA ligase, cytoplasmic [OS=Saccharomyces cerevisiae S288C]	metabolic process
P22203	V-type proton ATPase subunit E [OS=Saccharomyces cerevisiae S288C]	cell organization and biogenesis;cellular homeostasis;transport
Q12033	pH-response regulator protein palA/RIM20 [OS=Saccharomyces cerevisiae S288C]	cell differentiation;metabolic process;response to stimulus
P07267	saccharopepsin [OS=Saccharomyces cerevisiae S288C]	cell communication;cell organization and biogenesis;metabolic process;response to stimulus;transport
P53128	Methylenetetrahydrofolate reductase 2 [OS=Saccharomyces cerevisiae S288C]	metabolic process
P40089	U6 snRNA-associated Sm-like protein LSm5 [OS=Saccharomyces cerevisiae S288C]	metabolic process;response to stimulus
P57744	Mitochondrial import inner membrane translocase subunit TIM8 [OS=Saccharomyces cerevisiae S288C]	cell organization and biogenesis;transport
P36108	DOA4-independent degradation protein 4 [OS=Saccharomyces cerevisiae S288C]	cell organization and biogenesis;metabolic process;transport
P51998	54S ribosomal protein yml6, mitochondrial [OS=Saccharomyces cerevisiae S288C]	cell organization and biogenesis;metabolic process
Q3E764	Translation machinery-associated protein 7 [OS=Saccharomyces cerevisiae S288C]	metabolic process
P25342	cell division control protein 10 [OS=Saccharomyces cerevisiae S288C]	cell division;cell organization and biogenesis
P43593	Ubiquitin carboxyl-terminal hydrolase 6 [OS=Saccharomyces cerevisiae S288C]	metabolic process;regulation of biological process
P25040	20S rRNA accumulation protein 4 [OS=Saccharomyces cerevisiae S288C]	metabolic process
P50086	probable 26S proteasome regulatory subunit p28 [OS=Saccharomyces cerevisiae S288C]	cell organization and biogenesis;metabolic process
P07703	DNA-directed RNA polymerases I and III subunit RPAC1 [OS=Saccharomyces cerevisiae S288C]	metabolic process
P53738	Multifunctional methyltransferase subunit trm112 [OS=Saccharomyces cerevisiae S288C]	metabolic process
P40422	DNA-directed RNA polymerases I, II, and III subunit RPABC4 [OS=Saccharomyces cerevisiae S288C]	metabolic process
P39743	Reduced viability upon starvation protein 167 [OS=Saccharomyces cerevisiae S288C]	cell organization and biogenesis;regulation of biological process;transport
P04650	60S ribosomal protein L39 [OS=Saccharomyces cerevisiae S288C]	metabolic process
P0CX47	40S ribosomal protein S11-A [OS=Saccharomyces cerevisiae S288C]	cell organization and biogenesis;metabolic process
P36110	Protein PRY2 [OS=Saccharomyces cerevisiae S288C]	transport
P38791	deoxyhypusine synthase [OS=Saccharomyces cerevisiae S288C]	metabolic process
P25358	Elongation of fatty acids protein 2 [OS=Saccharomyces cerevisiae S288C]	metabolic process;transport
Q6Q546	Ubiquitin-like modifier hub1 [OS=Saccharomyces cerevisiae S288C]	cell organization and biogenesis;metabolic process
P0CX46	60S ribosomal protein L2-B [OS=Saccharomyces cerevisiae S288C]	metabolic process
P14904	vacuolar aminopeptidase 1 [OS=Saccharomyces cerevisiae S288C]	metabolic process;transport
Q12184	Adrenodoxin homolog, mitochondrial [OS=Saccharomyces cerevisiae S288C]	cell organization and biogenesis;metabolic process;transport
P00447	Superoxide dismutase [Mn], mitochondrial [OS=Saccharomyces cerevisiae S288C]	metabolic process;response to stimulus
P07255	Cytochrome c oxidase subunit 7A [OS=Saccharomyces cerevisiae S288C]	metabolic process;transport
Q08641	tRNA(Thr) (cytosine(32)-N(3))-methyltransferase [OS=Saccharomyces cerevisiae S288C]	cell organization and biogenesis;metabolic process
P14120	60S ribosomal protein L30 [OS=Saccharomyces cerevisiae S288C]	metabolic process;regulation of biological process
P32898	Mitochondrial presequence protease [OS=Saccharomyces cerevisiae S288C]	metabolic process
P38754	60S ribosomal protein L14-B [OS=Saccharomyces cerevisiae S288C]	metabolic process
Q00764	Alpha,alpha-trehalose-phosphate synthase [UDP-forming] 56 kDa subunit [OS=Saccharomyces cerevisiae S288C]	cell communication;metabolic process;response to stimulus
Q12114	Chitin biosynthesis protein CHS5 [OS=Saccharomyces cerevisiae S288C]	cell organization and biogenesis;conjugation;metabolic process;regulation of biological process;reproduction;response to stimulus;transport
P41921	glutathione reductase [OS=Saccharomyces cerevisiae S288C]	cellular homeostasis;metabolic process;regulation of biological process;response to stimulus
P01097	ATPase inhibitor, mitochondrial [OS=Saccharomyces cerevisiae S288C]	regulation of biological process
P32340	Rotenone-insensitive NADH-ubiquinone oxidoreductase, mitochondrial [OS=Saccharomyces cerevisiae S288C]	metabolic process;regulation of biological process
P38788	Ribosome-associated complex subunit SSZ1 [OS=Saccharomyces cerevisiae S288C]	cell organization and biogenesis;metabolic process;regulation of biological process
P07285	anthranilate phosphoribosyltransferase [OS=Saccharomyces cerevisiae S288C]	metabolic process
P33333	Probable 1-acyl-sn-glycerol-3-phosphate acyltransferase [OS=Saccharomyces cerevisiae S288C]	metabolic process
Q06523	uncharacterized protein YPR148C [OS=Saccharomyces cerevisiae S288C]
P29311	Protein BMH1 [OS=Saccharomyces cerevisiae S288C]	cell differentiation;cell growth;cell organization and biogenesis;metabolic process;regulation of biological process;response to stimulus
P17967	Protein disulfide-isomerase [OS=Saccharomyces cerevisiae S288C]	cellular homeostasis;metabolic process;regulation of biological process
P22133	Malate dehydrogenase, cytoplasmic [OS=Saccharomyces cerevisiae S288C]	cell organization and biogenesis;metabolic process;transport
P53852	Cysteine--tRNA ligase [OS=Saccharomyces cerevisiae S288C]	metabolic process
P01120	Ras-like protein 2 [OS=Saccharomyces cerevisiae S288C]	cell communication;cell differentiation;metabolic process;regulation of biological process;response to stimulus;transport
Q9URQ5	High temperature lethal protein 1 [OS=Saccharomyces cerevisiae S288C]	cell organization and biogenesis;metabolic process;regulation of biological process;response to stimulus
Q06263	vacuolar protein sorting-associated protein VTA1 [OS=Saccharomyces cerevisiae S288C]	regulation of biological process;transport
Q3E752	Uncharacterized protein YPR036W-A [OS=Saccharomyces cerevisiae S288C]	cell differentiation
A6ZRW6	Malate synthase 1, glyoxysomal [OS=Saccharomyces cerevisiae YJM789]	metabolic process
Q06668	Methyltransferase OMS1, mitochondrial [OS=Saccharomyces cerevisiae S288C]	metabolic process
P09232	cerevisin [OS=Saccharomyces cerevisiae S288C]	cell communication;cell differentiation;metabolic process;response to stimulus
Q12123	Inactive diphosphatase DCS2 [OS=Saccharomyces cerevisiae S288C]	cell communication;metabolic process;regulation of biological process;response to stimulus
Q04491	Protein transport protein SEC13 [OS=Saccharomyces cerevisiae S288C]	cell organization and biogenesis;metabolic process;regulation of biological process;transport
P07246	Alcohol dehydrogenase 3, mitochondrial [OS=Saccharomyces cerevisiae S288C]	metabolic process
P15625	Phenylalanine--tRNA ligase alpha subunit [OS=Saccharomyces cerevisiae S288C]	metabolic process;regulation of biological process
Q05933	Actin-related protein 2/3 complex subunit 3 [OS=Saccharomyces cerevisiae S288C]	cell organization and biogenesis;regulation of biological process
P00431	cytochrome c peroxidase, mitochondrial [OS=Saccharomyces cerevisiae S288C]	metabolic process;response to stimulus
Q08985	Homocysteine S-methyltransferase 2 [OS=Saccharomyces cerevisiae S288C]	metabolic process
P17536	Tropomyosin-1 [OS=Saccharomyces cerevisiae S288C]	cell growth;cell organization and biogenesis;metabolic process;transport
P14741	Translation initiation factor eIF-2B subunit alpha [OS=Saccharomyces cerevisiae S288C]	metabolic process;regulation of biological process
Q04213	ISWI one complex protein 4 [OS=Saccharomyces cerevisiae S288C]	cell organization and biogenesis;metabolic process;regulation of biological process
P39990	13 kDa ribonucleoprotein-associated protein [OS=Saccharomyces cerevisiae S288C]	metabolic process
P38872	Prospore formation at selected spindle poles protein 1 [OS=Saccharomyces cerevisiae S288C]	cell differentiation;cell organization and biogenesis
Q04304	UPF0659 protein YMR090W [OS=Saccharomyces cerevisiae S288C]	metabolic process
P39008	Poly(A) ribonuclease pop2 [OS=Saccharomyces cerevisiae S288C]	metabolic process;regulation of biological process
P35719	Uncharacterized protein MRP8 [OS=Saccharomyces cerevisiae S288C]
P32570	Mediator of RNA polymerase II transcription subunit 22 [OS=Saccharomyces cerevisiae S288C]	metabolic process;regulation of biological process
P16649	General transcriptional corepressor TUP1 [OS=Saccharomyces cerevisiae S288C]	cell communication;cell organization and biogenesis;metabolic process;regulation of biological process;response to stimulus
P15180	lysine--tRNA ligase, cytoplasmic [OS=Saccharomyces cerevisiae S288C]	metabolic process
P80967	Mitochondrial import receptor subunit TOM5 [OS=Saccharomyces cerevisiae S288C]	cell organization and biogenesis;transport
P38697	inosine-5'-monophosphate dehydrogenase 2 [OS=Saccharomyces cerevisiae S288C]	metabolic process
A6ZMK5	Eukaryotic translation initiation factor 3 subunit I [OS=Saccharomyces cerevisiae YJM789]	metabolic process
Q01080	DNA-directed RNA polymerase I subunit RPA49 [OS=Saccharomyces cerevisiae S288C]	cell organization and biogenesis;metabolic process
Q12329	heat shock protein 42 [OS=Saccharomyces cerevisiae S288C]	cell organization and biogenesis
P11076	ADP-ribosylation factor 1 [OS=Saccharomyces cerevisiae S288C]	cell communication;cell organization and biogenesis;metabolic process;regulation of biological process;response to stimulus;transport
P39079	T-complex protein 1 subunit zeta [OS=Saccharomyces cerevisiae S288C]	metabolic process
Q06408	transaminated amino acid decarboxylase [OS=Saccharomyces cerevisiae S288C]	metabolic process
P40150	Ribosome-associated molecular chaperone SSB2 [OS=Saccharomyces cerevisiae S288C]	cell communication;cell organization and biogenesis;metabolic process;regulation of biological process;response to stimulus;transport
P38616	Protein YGP1 [OS=Saccharomyces cerevisiae S288C]	cell organization and biogenesis;metabolic process
P25443	40S ribosomal protein S2 [OS=Saccharomyces cerevisiae S288C]	metabolic process;regulation of biological process;transport
P05745	60S ribosomal protein L36-A [OS=Saccharomyces cerevisiae S288C]	metabolic process
P09733	tubulin alpha-1 chain [OS=Saccharomyces cerevisiae S288C]	cell organization and biogenesis;cellular component movement;transport
P06780	GTP-binding protein RHO1 [OS=Saccharomyces cerevisiae S288C]	cell organization and biogenesis;regulation of biological process;response to stimulus
Q99258	3,4-dihydroxy-2-butanone 4-phosphate synthase [OS=Saccharomyces cerevisiae S288C]	metabolic process
P38295	Medium-chain fatty acid ethyl ester synthase/esterase 2 [OS=Saccharomyces cerevisiae S288C]	metabolic process
P38235	Uncharacterized protein YBR053C [OS=Saccharomyces cerevisiae S288C]	metabolic process
Q12306	ubiquitin-like protein SMT3 [OS=Saccharomyces cerevisiae S288C]	metabolic process;regulation of biological process
Q02753	60S ribosomal protein L21-A [OS=Saccharomyces cerevisiae S288C]	metabolic process
P54861	Dynamin-related protein DNM1 [OS=Saccharomyces cerevisiae S288C]	cell communication;cell organization and biogenesis;metabolic process;response to stimulus
P08067	cytochrome b-c1 complex subunit Rieske, mitochondrial [OS=Saccharomyces cerevisiae S288C]	metabolic process;transport
P10591	heat shock protein SSA1 [OS=Saccharomyces cerevisiae S288C]	cell organization and biogenesis;metabolic process;regulation of biological process;transport
P38910	10 kDa heat shock protein, mitochondrial [OS=Saccharomyces cerevisiae S288C]	cell organization and biogenesis;metabolic process;response to stimulus;transport
P25631	Ankyrin repeat-containing protein YCR051W [OS=Saccharomyces cerevisiae S288C]
P24000	60S ribosomal protein L24-B [OS=Saccharomyces cerevisiae S288C]	cell organization and biogenesis;metabolic process
P10869	Aspartokinase [OS=Saccharomyces cerevisiae S288C]	metabolic process
Q01976	ADP-ribose pyrophosphatase [OS=Saccharomyces cerevisiae S288C]	metabolic process
P32795	Mitochondrial inner membrane i-AAA protease supercomplex subunit YME1 [OS=Saccharomyces cerevisiae S288C]	metabolic process;response to stimulus;transport
P46672	tRNA-aminoacylation cofactor ARC1 [OS=Saccharomyces cerevisiae S288C]	metabolic process;regulation of biological process
P37292	Serine hydroxymethyltransferase, mitochondrial [OS=Saccharomyces cerevisiae S288C]	metabolic process
P53981	Uncharacterized phosphatase YNL010W [OS=Saccharomyces cerevisiae S288C]	metabolic process
P36015	Synaptobrevin homolog YKT6 [OS=Saccharomyces cerevisiae S288C]	cell organization and biogenesis;transport
Q12480	Probable electron transfer flavoprotein subunit alpha, mitochondrial [OS=Saccharomyces cerevisiae S288C]	metabolic process;transport
P04449	60S ribosomal protein L24-A [OS=Saccharomyces cerevisiae S288C]	cell organization and biogenesis;metabolic process
P15992	heat shock protein 26 [OS=Saccharomyces cerevisiae S288C]	metabolic process;response to stimulus
P06367	40S ribosomal protein S14-A [OS=Saccharomyces cerevisiae S288C]	cell organization and biogenesis;metabolic process
Q01329	pre-tRNA-processing protein PTA1 [OS=Saccharomyces cerevisiae S288C]	metabolic process
Q06252	Uncharacterized protein YLR179C [OS=Saccharomyces cerevisiae S288C]
A6ZZI7	Mitochondrial intermediate peptidase [OS=Saccharomyces cerevisiae YJM789]	metabolic process
P47128	Chromatin modification-related protein EAF6 [OS=Saccharomyces cerevisiae S288C]	cell organization and biogenesis;metabolic process;regulation of biological process;response to stimulus
P40303	Proteasome subunit alpha type-4 [OS=Saccharomyces cerevisiae S288C]	metabolic process
P40581	Glutathione peroxidase-like peroxiredoxin HYR1 [OS=Saccharomyces cerevisiae S288C]	metabolic process;response to stimulus
P40215	External NADH-ubiquinone oxidoreductase 1, mitochondrial [OS=Saccharomyces cerevisiae S288C]	metabolic process
P38755	Oxysterol-binding protein homolog 7 [OS=Saccharomyces cerevisiae S288C]	cell organization and biogenesis;metabolic process;transport
Q08245	protein ZEO1 [OS=Saccharomyces cerevisiae S288C]	cell organization and biogenesis
A6ZZH2	NADH-cytochrome b5 reductase 2 [OS=Saccharomyces cerevisiae YJM789]	metabolic process
Q06892	NADH kinase POS5, mitochondrial [OS=Saccharomyces cerevisiae S288C]	metabolic process;response to stimulus
P28777	chorismate synthase [OS=Saccharomyces cerevisiae S288C]	metabolic process
P38013	Peroxiredoxin AHP1 [OS=Saccharomyces cerevisiae S288C]	cellular homeostasis;metabolic process;regulation of biological process;response to stimulus
P53189	Probable family 17 glucosidase SCW11 [OS=Saccharomyces cerevisiae S288C]	cell organization and biogenesis;metabolic process
Q08601	Metacaspase-1 [OS=Saccharomyces cerevisiae S288C]	cell death;metabolic process
Q06151	M7GpppX diphosphatase [OS=Saccharomyces cerevisiae S288C]	cell communication;metabolic process;regulation of biological process;response to stimulus
P0CX82	60S ribosomal protein L19-A [OS=Saccharomyces cerevisiae S288C]	cell organization and biogenesis;metabolic process;transport
P06839	Dna repair helicase rad3 [OS=Saccharomyces cerevisiae S288C]	metabolic process;regulation of biological process;response to stimulus
Q03048	Cofilin [OS=Saccharomyces cerevisiae S288C]	cell organization and biogenesis;transport
P53633	Prenylated rab acceptor 1 [OS=Saccharomyces cerevisiae S288C]	transport
P32471	Elongation factor 1-beta [OS=Saccharomyces cerevisiae S288C]	metabolic process;regulation of biological process
P0CX84	60S ribosomal protein L35-A [OS=Saccharomyces cerevisiae S288C]	metabolic process
P05626	ATP synthase subunit 4, mitochondrial [OS=Saccharomyces cerevisiae S288C]	cell organization and biogenesis;metabolic process;transport
Q3E754	40S ribosomal protein S21-B [OS=Saccharomyces cerevisiae S288C]	metabolic process
P37299	cytochrome b-c1 complex subunit 10 [OS=Saccharomyces cerevisiae S288C]	metabolic process;transport
P29453	60S ribosomal protein L8-B [OS=Saccharomyces cerevisiae S288C]	metabolic process
P39966	Protein phosphatase 2C homolog 2 [OS=Saccharomyces cerevisiae S288C]	metabolic process;regulation of biological process;response to stimulus
P54837	Endoplasmic reticulum vesicle protein 25 [OS=Saccharomyces cerevisiae S288C]	transport
P32830	mitochondrial import inner membrane translocase subunit TIM12 [OS=Saccharomyces cerevisiae S288C]	cell organization and biogenesis;transport
Q12191	Binder of USO1 and GRH1 protein 1 [OS=Saccharomyces cerevisiae S288C]	transport
P38804	Restriction of telomere capping protein 3 [OS=Saccharomyces cerevisiae S288C]	metabolic process
P32529	DNA-directed RNA polymerase I subunit RPA12 [OS=Saccharomyces cerevisiae S288C]	metabolic process;regulation of biological process
P10081	ATP-dependent RNA helicase eIF4A [OS=Saccharomyces cerevisiae S288C]	metabolic process;regulation of biological process
A6ZT99	Nascent polypeptide-associated complex subunit alpha [OS=Saccharomyces cerevisiae YJM789]	transport
P32379	Proteasome subunit alpha type-5 [OS=Saccharomyces cerevisiae S288C]	metabolic process
P0CX35	40S ribosomal protein S4-A [OS=Saccharomyces cerevisiae S288C]	metabolic process
P14843	Phospho-2-dehydro-3-deoxyheptonate aldolase, phenylalanine-inhibited [OS=Saccharomyces cerevisiae S288C]	metabolic process
P01094	Protease A inhibitor 3 [OS=Saccharomyces cerevisiae S288C]	metabolic process;regulation of biological process
Q12189	ribose-5-phosphate isomerase [OS=Saccharomyces cerevisiae S288C]	metabolic process
P09440	C-1-tetrahydrofolate synthase, mitochondrial [OS=Saccharomyces cerevisiae S288C]	metabolic process
P14540	fructose-bisphosphate aldolase [OS=Saccharomyces cerevisiae S288C]	metabolic process
Q02776	Mitochondrial import inner membrane translocase subunit TIM50 [OS=Saccharomyces cerevisiae S288C]	cell organization and biogenesis;metabolic process;transport
P28707	Co-chaperone protein SBA1 [OS=Saccharomyces cerevisiae S288C]	metabolic process;regulation of biological process
P48015	Aminomethyltransferase, mitochondrial [OS=Saccharomyces cerevisiae S288C]	metabolic process
P00424	Cytochrome c oxidase polypeptide 5A, mitochondrial [OS=Saccharomyces cerevisiae S288C]	metabolic process;transport
P30902	ATP synthase subunit d, mitochondrial [OS=Saccharomyces cerevisiae S288C]	metabolic process;transport
P32179	3'(2'),5'-bisphosphate nucleotidase [OS=Saccharomyces cerevisiae S288C]	metabolic process;response to stimulus
P38353	sec sixty-one protein homolog [OS=Saccharomyces cerevisiae S288C]	cell organization and biogenesis;transport
C7GWA2	Stationary phase protein 4 [OS=Saccharomyces cerevisiae JAY291]
P38109	Putative serine carboxypeptidase YBR139W [OS=Saccharomyces cerevisiae S288C]	metabolic process
P38707	Asparagine--tRNA ligase, cytoplasmic [OS=Saccharomyces cerevisiae S288C]	metabolic process
Q03195	translation initiation factor rli1 [OS=Saccharomyces cerevisiae S288C]	cell organization and biogenesis;metabolic process;regulation of biological process;transport
Q03835	Monothiol glutaredoxin-3 [OS=Saccharomyces cerevisiae S288C]	cell organization and biogenesis;cellular homeostasis;metabolic process;regulation of biological process;response to stimulus
P38079	protein YRO2 [OS=Saccharomyces cerevisiae S288C]	regulation of biological process;transport
P53301	Probable glycosidase CRH1 [OS=Saccharomyces cerevisiae S288C]	cell organization and biogenesis;metabolic process
P02557	tubulin beta chain [OS=Saccharomyces cerevisiae S288C]	cell organization and biogenesis;cellular component movement;regulation of biological process;response to stimulus;transport
P43123	UDP-N-acetylglucosamine pyrophosphorylase [OS=Saccharomyces cerevisiae S288C]	metabolic process
P13663	Aspartate-semialdehyde dehydrogenase [OS=Saccharomyces cerevisiae S288C]	metabolic process
P07260	Eukaryotic translation initiation factor 4E [OS=Saccharomyces cerevisiae S288C]	metabolic process;regulation of biological process
P38711	40S ribosomal protein S27-B [OS=Saccharomyces cerevisiae S288C]	cell organization and biogenesis;metabolic process
P40054	D-3-phosphoglycerate dehydrogenase 1 [OS=Saccharomyces cerevisiae S288C]	metabolic process
Q12305	Thiosulfate sulfurtransferase RDL1, mitochondrial [OS=Saccharomyces cerevisiae S288C]
Q06205	FK506-binding protein 4 [OS=Saccharomyces cerevisiae S288C]	cell organization and biogenesis;metabolic process;regulation of biological process
P11986	inositol-3-phosphate synthase [OS=Saccharomyces cerevisiae S288C]	metabolic process
Q04951	Probable family 17 glucosidase SCW10 [OS=Saccharomyces cerevisiae S288C]	cell organization and biogenesis;conjugation;metabolic process;reproduction
P40098	uncharacterized mitochondrial membrane protein FMP10 [OS=Saccharomyces cerevisiae S288C]
P53549	26S proteasome subunit RPT4 [OS=Saccharomyces cerevisiae S288C]	cell organization and biogenesis;metabolic process;regulation of biological process;response to stimulus
P53628	Transcription regulatory protein SNF12 [OS=Saccharomyces cerevisiae S288C]	cell communication;metabolic process;regulation of biological process;response to stimulus
P21304	Periodic tryptophan protein 1 [OS=Saccharomyces cerevisiae S288C]	metabolic process
P04076	argininosuccinate lyase [OS=Saccharomyces cerevisiae S288C]	metabolic process
P53278	Uncharacterized protein YGR130C [OS=Saccharomyces cerevisiae S288C]
Q02326	60S ribosomal protein L6-A [OS=Saccharomyces cerevisiae S288C]	cell organization and biogenesis;metabolic process
Q04660	Ribosome biogenesis protein ERB1 [OS=Saccharomyces cerevisiae S288C]	metabolic process;regulation of biological process
Q03921	Protein dopey [OS=Saccharomyces cerevisiae S288C]	cell organization and biogenesis;transport
P23639	Proteasome subunit alpha type-2 [OS=Saccharomyces cerevisiae S288C]	metabolic process
P06168	ketol-acid reductoisomerase, mitochondrial [OS=Saccharomyces cerevisiae S288C]	cell organization and biogenesis;metabolic process
Q12489	Cysteine-rich and transmembrane domain-containing protein YDL012C [OS=Saccharomyces cerevisiae S288C]
P32771	S-(hydroxymethyl)glutathione dehydrogenase [OS=Saccharomyces cerevisiae S288C]	metabolic process
P25294	Protein SIS1 [OS=Saccharomyces cerevisiae S288C]	metabolic process;response to stimulus;transport
B3LI22	40S ribosomal protein S0-A [OS=Saccharomyces cerevisiae RM11-1a]	metabolic process
P09064	Eukaryotic translation initiation factor 2 subunit beta [OS=Saccharomyces cerevisiae S288C]	cell organization and biogenesis;metabolic process
P32381	Actin-related protein 2 [OS=Saccharomyces cerevisiae S288C]	cell growth;cell organization and biogenesis;regulation of biological process;transport
Q12377	26S proteasome regulatory subunit RPN6 [OS=Saccharomyces cerevisiae S288C]	cell organization and biogenesis;metabolic process;response to stimulus
P40017	Carnitine O-acetyltransferase YAT2 [OS=Saccharomyces cerevisiae S288C]	metabolic process;transport
P36135	Probable secreted beta-glucosidase UTH1 [OS=Saccharomyces cerevisiae S288C]	cell division;cell organization and biogenesis;metabolic process;regulation of biological process
P33315	transketolase 2 [OS=Saccharomyces cerevisiae S288C]	metabolic process
P19882	heat shock protein 60, mitochondrial [OS=Saccharomyces cerevisiae S288C]	cell organization and biogenesis;metabolic process;regulation of biological process;transport
P40495	Homoisocitrate dehydrogenase, mitochondrial [OS=Saccharomyces cerevisiae S288C]	metabolic process
Q07623	Nucleolar protein 6 [OS=Saccharomyces cerevisiae S288C]	metabolic process
P53252	sphingolipid long chain base-responsive protein PIL1 [OS=Saccharomyces cerevisiae S288C]	cell organization and biogenesis;regulation of biological process;response to stimulus;transport
Q04067	Eukaryotic translation initiation factor 3 subunit G [OS=Saccharomyces cerevisiae S288C]	cell organization and biogenesis;metabolic process
P38081	uncharacterized glycosyl hydrolase YBR056W [OS=Saccharomyces cerevisiae S288C]	metabolic process
P33892	eIF-2-alpha kinase activator GCN1 [OS=Saccharomyces cerevisiae S288C]	cell communication;regulation of biological process;response to stimulus
P87108	Mitochondrial import inner membrane translocase subunit Tim10 [OS=Saccharomyces cerevisiae S288C]	cell organization and biogenesis;transport
P28789	porphobilinogen deaminase [OS=Saccharomyces cerevisiae S288C]	metabolic process
P17076	60S ribosomal protein L8-A [OS=Saccharomyces cerevisiae S288C]	metabolic process
P16140	V-type proton ATPase subunit B [OS=Saccharomyces cerevisiae S288C]	cell organization and biogenesis;cellular homeostasis;metabolic process;transport
Q04178	Hypoxanthine-guanine phosphoribosyltransferase [OS=Saccharomyces cerevisiae S288C]	metabolic process
Q3E792	40S ribosomal protein S25-A [OS=Saccharomyces cerevisiae S288C]	metabolic process
Q08969	Protein GRE1 [OS=Saccharomyces cerevisiae S288C]
P48164	40S ribosomal protein S7-B [OS=Saccharomyces cerevisiae S288C]	metabolic process
P00890	citrate synthase, mitochondrial [OS=Saccharomyces cerevisiae S288C]	metabolic process
P34760	Peroxiredoxin TSA1 [OS=Saccharomyces cerevisiae S288C]	cell communication;cell organization and biogenesis;cellular homeostasis;metabolic process;regulation of biological process;response to stimulus
P38009	bifunctional purine biosynthesis protein ADE17 [OS=Saccharomyces cerevisiae S288C]	metabolic process
P18962	Dipeptidyl aminopeptidase B [OS=Saccharomyces cerevisiae S288C]	metabolic process
P41810	Coatomer subunit beta [OS=Saccharomyces cerevisiae S288C]	transport
P41057	40S ribosomal protein S29-A [OS=Saccharomyces cerevisiae S288C]	metabolic process
P23254	transketolase 1 [OS=Saccharomyces cerevisiae S288C]	metabolic process
P22517	Calcium/calmodulin-dependent protein kinase II [OS=Saccharomyces cerevisiae S288C]	metabolic process;regulation of biological process;response to stimulus
P53228	Transaldolase NQM1 [OS=Saccharomyces cerevisiae S288C]	metabolic process;response to stimulus
P54783	D-arabinono-1,4-lactone oxidase [OS=Saccharomyces cerevisiae S288C]	metabolic process;response to stimulus
P27810	Alpha-1,2 mannosyltransferase KTR1 [OS=Saccharomyces cerevisiae S288C]	metabolic process
P38682	ADP-ribosylation factor GTPase-activating protein GLO3 [OS=Saccharomyces cerevisiae S288C]	cell organization and biogenesis;regulation of biological process;transport
P25694	Cell division control protein 48 [OS=Saccharomyces cerevisiae S288C]	cell communication;cell organization and biogenesis;metabolic process;regulation of biological process;response to stimulus;transport
P32074	Coatomer subunit gamma [OS=Saccharomyces cerevisiae S288C]	transport
P07172	histidinol-phosphate aminotransferase [OS=Saccharomyces cerevisiae S288C]	metabolic process
Q08561	Ino eighty subunit 4 [OS=Saccharomyces cerevisiae S288C]	cell organization and biogenesis;metabolic process;response to stimulus
P26786	40S ribosomal protein S7-A [OS=Saccharomyces cerevisiae S288C]	metabolic process
P38145	riboflavin synthase [OS=Saccharomyces cerevisiae S288C]	metabolic process
P04806	Hexokinase-1 [OS=Saccharomyces cerevisiae S288C]	cellular homeostasis;metabolic process;transport
Q05022	rRNA biogenesis protein RRP5 [OS=Saccharomyces cerevisiae S288C]	cell organization and biogenesis;metabolic process
P40029	peptide methionine sulfoxide reductase [OS=Saccharomyces cerevisiae S288C]	metabolic process;response to stimulus
P40525	60S ribosomal protein L34-B [OS=Saccharomyces cerevisiae S288C]	metabolic process
Q12163	NAP1-binding protein 2 [OS=Saccharomyces cerevisiae S288C]	regulation of biological process;response to stimulus
P02992	elongation factor Tu, mitochondrial [OS=Saccharomyces cerevisiae S288C]	cell organization and biogenesis;metabolic process
A6ZWL1	Nascent polypeptide-associated complex subunit beta-1 [OS=Saccharomyces cerevisiae YJM789]	metabolic process;regulation of biological process;transport
Q03071	elongin-C [OS=Saccharomyces cerevisiae S288C]	metabolic process;regulation of biological process;response to stimulus
P51402	60S ribosomal protein L37-B [OS=Saccharomyces cerevisiae S288C]	metabolic process
C7GQJ1	Cell wall protein Ecm33 [OS=Saccharomyces cerevisiae JAY291]	cell organization and biogenesis
P25087	Sterol 24-C-methyltransferase [OS=Saccharomyces cerevisiae S288C]	metabolic process
P33297	26S proteasome regulatory subunit 6A [OS=Saccharomyces cerevisiae S288C]	cell organization and biogenesis;metabolic process;regulation of biological process
P04050	DNA-directed RNA polymerase II subunit RPB1 [OS=Saccharomyces cerevisiae S288C]	metabolic process;response to stimulus
P40472	Probable secreted beta-glucosidase SIM1 [OS=Saccharomyces cerevisiae S288C]	cell organization and biogenesis;metabolic process
P05740	60S ribosomal protein L17-A [OS=Saccharomyces cerevisiae S288C]	metabolic process
P14742	Glutamine--fructose-6-phosphate aminotransferase [isomerizing] [OS=Saccharomyces cerevisiae S288C]	metabolic process
P38113	Alcohol dehydrogenase 5 [OS=Saccharomyces cerevisiae S288C]	metabolic process
Q04341	Mitochondrial intermembrane space cysteine motif-containing protein MIX14 [OS=Saccharomyces cerevisiae S288C]	cell organization and biogenesis;metabolic process
P06245	cAMP-dependent protein kinase type 2 [OS=Saccharomyces cerevisiae S288C]	metabolic process;regulation of biological process;response to stimulus
Q12464	RuvB-like protein 2 [OS=Saccharomyces cerevisiae S288C]	cell organization and biogenesis;metabolic process;regulation of biological process;response to stimulus
P18562	uracil phosphoribosyltransferase [OS=Saccharomyces cerevisiae S288C]	metabolic process
P52911	glucan 1,3-beta-glucosidase 2 [OS=Saccharomyces cerevisiae S288C]	cell organization and biogenesis;metabolic process
P32485	mitogen-activated protein kinase hog1 [OS=Saccharomyces cerevisiae S288C]	metabolic process;regulation of biological process;response to stimulus
P20433	DNA-directed RNA polymerase II subunit RPB4 [OS=Saccharomyces cerevisiae S288C]	cell organization and biogenesis;metabolic process;regulation of biological process;response to stimulus;transport
P32178	Chorismate mutase [OS=Saccharomyces cerevisiae S288C]	metabolic process
P41920	Ran-specific GTPase-activating protein 1 [OS=Saccharomyces cerevisiae S288C]	cell organization and biogenesis;metabolic process;regulation of biological process;transport
P15705	Heat shock protein STI1 [OS=Saccharomyces cerevisiae S288C]	metabolic process;regulation of biological process;transport
P41058	40S ribosomal protein S29-B [OS=Saccharomyces cerevisiae S288C]	metabolic process
P41939	Isocitrate dehydrogenase [NADP] cytoplasmic [OS=Saccharomyces cerevisiae S288C]	metabolic process
P00937	Multifunctional tryptophan biosynthesis protein [OS=Saccharomyces cerevisiae S288C]	metabolic process
P38841	Uncharacterized protein YHR138C [OS=Saccharomyces cerevisiae S288C]	cell organization and biogenesis;regulation of biological process
B5VP69	40S ribosomal protein S1-B [OS=Saccharomyces cerevisiae AWRI1631]	metabolic process
P40413	T-complex protein 1 subunit epsilon [OS=Saccharomyces cerevisiae S288C]	metabolic process
P53315	6-phosphogluconolactonase 4 [OS=Saccharomyces cerevisiae S288C]	metabolic process
P22943	12 kDa heat shock protein [OS=Saccharomyces cerevisiae S288C]	cell organization and biogenesis;response to stimulus
A6ZPJ1	Eukaryotic translation initiation factor 3 subunit B [OS=Saccharomyces cerevisiae YJM789]	metabolic process
P11745	Ran GTPase-activating protein 1 [OS=Saccharomyces cerevisiae S288C]	regulation of biological process;transport
P41056	60S ribosomal protein L33-B [OS=Saccharomyces cerevisiae S288C]	metabolic process
Q00245	GTP-binding protein RHO3 [OS=Saccharomyces cerevisiae S288C]	cell organization and biogenesis;regulation of biological process;response to stimulus
P07256	Cytochrome b-c1 complex subunit 1, mitochondrial [OS=Saccharomyces cerevisiae S288C]	metabolic process;transport
Q3E7A3	Uncharacterized protein YJL133C-A [OS=Saccharomyces cerevisiae S288C]
P35189	Transcription initiation factor TFIID subunit 14 [OS=Saccharomyces cerevisiae S288C]	cell organization and biogenesis;metabolic process;regulation of biological process
P22147	5'-3' exoribonuclease 1 [OS=Saccharomyces cerevisiae S288C]	cell organization and biogenesis;metabolic process;regulation of biological process
P39516	40S ribosomal protein S14-B [OS=Saccharomyces cerevisiae S288C]	cell organization and biogenesis;metabolic process
Q3E833	EKC/KEOPS complex subunit PCC1 [OS=Saccharomyces cerevisiae S288C]	cell organization and biogenesis;metabolic process;regulation of biological process;response to stimulus
P49095	Glycine dehydrogenase (Decarboxylating), mitochondrial [OS=Saccharomyces cerevisiae S288C]	metabolic process
Q02205	Protein MEH1 [OS=Saccharomyces cerevisiae S288C]	cell organization and biogenesis;cellular homeostasis;metabolic process;regulation of biological process;response to stimulus;transport
P00912	N-(5'-phosphoribosyl)anthranilate isomerase [OS=Saccharomyces cerevisiae S288C]	metabolic process
Q05778	Proteasome chaperone 1 [OS=Saccharomyces cerevisiae S288C]	cell organization and biogenesis
P05694	5-methyltetrahydropteroyltriglutamate--homocysteine methyltransferase [OS=Saccharomyces cerevisiae S288C]	metabolic process
P47018	Maintenance of telomere capping protein 1 [OS=Saccharomyces cerevisiae S288C]
Q08220	glutathione synthetase [OS=Saccharomyces cerevisiae S288C]	metabolic process
Q05506	arginine--tRNA ligase, cytoplasmic [OS=Saccharomyces cerevisiae S288C]	cell organization and biogenesis;metabolic process
P46680	Actin-interacting protein 1 [OS=Saccharomyces cerevisiae S288C]	cell organization and biogenesis;regulation of biological process;response to stimulus
P14306	carboxypeptidase Y inhibitor [OS=Saccharomyces cerevisiae S288C]	regulation of biological process
Q12449	Hsp90 co-chaperone AHA1 [OS=Saccharomyces cerevisiae S288C]	metabolic process;regulation of biological process;response to stimulus
P30624	Long-chain-fatty-acid--CoA ligase 1 [OS=Saccharomyces cerevisiae S288C]	metabolic process;transport
P38765	Uncharacterized isomerase YHI9 [OS=Saccharomyces cerevisiae S288C]	metabolic process;regulation of biological process;response to stimulus
P48606	Tubulin-specific chaperone A [OS=Saccharomyces cerevisiae S288C]	cell organization and biogenesis;metabolic process
P38288	Protein TOS1 [OS=Saccharomyces cerevisiae S288C]
P06738	glycogen phosphorylase [OS=Saccharomyces cerevisiae S288C]	metabolic process
P37898	Alanine/arginine aminopeptidase [OS=Saccharomyces cerevisiae S288C]	metabolic process
P53299	mitochondrial import inner membrane translocase subunit TIM13 [OS=Saccharomyces cerevisiae S288C]	cell organization and biogenesis;transport
P40693	Ribosome biogenesis protein RLP7 [OS=Saccharomyces cerevisiae S288C]	metabolic process
P00560	Phosphoglycerate kinase [OS=Saccharomyces cerevisiae S288C]	metabolic process
P20081	FK506-binding protein 1 [OS=Saccharomyces cerevisiae S288C]	cell organization and biogenesis;metabolic process;regulation of biological process
P20967	2-oxoglutarate dehydrogenase, mitochondrial [OS=Saccharomyces cerevisiae S288C]	metabolic process
Q12466	tricalbin-1 [OS=Saccharomyces cerevisiae S288C]	cell organization and biogenesis;regulation of biological process
P08679	Citrate synthase, peroxisomal [OS=Saccharomyces cerevisiae S288C]	metabolic process
P39730	Eukaryotic translation initiation factor 5B [OS=Saccharomyces cerevisiae S288C]	cell organization and biogenesis;metabolic process;regulation of biological process
P38716	uncharacterized trans-sulfuration enzyme YHR112C [OS=Saccharomyces cerevisiae S288C]	metabolic process
Q12109	Tryptophan--tRNA ligase, cytoplasmic [OS=Saccharomyces cerevisiae S288C]	metabolic process
P38768	Protein interacting with Hsp90 1 [OS=Saccharomyces cerevisiae S288C]	cell organization and biogenesis;metabolic process
P26637	Leucine--tRNA ligase, cytoplasmic [OS=Saccharomyces cerevisiae S288C]	metabolic process;regulation of biological process
A6ZPY2	Translation machinery-associated protein 22 [OS=Saccharomyces cerevisiae YJM789]	metabolic process
P47912	Long-chain-fatty-acid--CoA ligase 4 [OS=Saccharomyces cerevisiae S288C]	metabolic process;transport
P48836	V-type proton ATPase subunit G [OS=Saccharomyces cerevisiae S288C]	cellular homeostasis;transport
P09938	Ribonucleoside-diphosphate reductase small chain 1 [OS=Saccharomyces cerevisiae S288C]	metabolic process
Q03104	Meiotic sister chromatid recombination protein 1 [OS=Saccharomyces cerevisiae S288C]	metabolic process
P34216	EH domain-containing and endocytosis protein 1 [OS=Saccharomyces cerevisiae S288C]	cell organization and biogenesis;cellular component movement;metabolic process;regulation of biological process;response to stimulus;transport
P39077	T-complex protein 1 subunit gamma [OS=Saccharomyces cerevisiae S288C]	metabolic process
P32582	Cystathionine beta-synthase [OS=Saccharomyces cerevisiae S288C]	metabolic process;regulation of biological process
Q02196	Adenylyl-sulfate kinase [OS=Saccharomyces cerevisiae S288C]	metabolic process
P47068	Myosin tail region-interacting protein MTI1 [OS=Saccharomyces cerevisiae S288C]	cell organization and biogenesis;regulation of biological process
P07991	ornithine aminotransferase [OS=Saccharomyces cerevisiae S288C]	metabolic process;response to stimulus
A6ZY20	cell wall mannoprotein PST1 [OS=Saccharomyces cerevisiae YJM789]
P39976	D-2-hydroxyglutarate--pyruvate transhydrogenase DLD3 [OS=Saccharomyces cerevisiae S288C]	metabolic process
P25349	Flavoprotein-like protein YCP4 [OS=Saccharomyces cerevisiae S288C]	metabolic process
Q04947	Reticulon-like protein 1 [OS=Saccharomyces cerevisiae S288C]	cell organization and biogenesis;response to stimulus
O14467	multiprotein-bridging factor 1 [OS=Saccharomyces cerevisiae S288C]	metabolic process;regulation of biological process
P12385	Eukaryotic peptide chain release factor subunit 1 [OS=Saccharomyces cerevisiae S288C]	cell organization and biogenesis;metabolic process
P0CX52	40S ribosomal protein S16-B [OS=Saccharomyces cerevisiae S288C]	metabolic process
P42935	elongator complex protein 2 [OS=Saccharomyces cerevisiae S288C]	metabolic process;regulation of biological process;transport
P05150	ornithine carbamoyltransferase [OS=Saccharomyces cerevisiae S288C]	metabolic process
P53290	GTP-binding protein GTR2 [OS=Saccharomyces cerevisiae S288C]	cell communication;cell organization and biogenesis;metabolic process;regulation of biological process;response to stimulus;transport
P32419	Malate dehydrogenase, peroxisomal [OS=Saccharomyces cerevisiae S288C]	metabolic process
P39974	Uncharacterized protein YEL073C [OS=Saccharomyces cerevisiae S288C]
P40053	Altered inheritance of mitochondria protein 9, mitochondrial [OS=Saccharomyces cerevisiae S288C]
P53731	Actin-related protein 2/3 complex subunit 2 [OS=Saccharomyces cerevisiae S288C]	cell organization and biogenesis;regulation of biological process;transport
P27614	carboxypeptidase S [OS=Saccharomyces cerevisiae S288C]	metabolic process
P38345	Succinate dehydrogenase assembly factor 4, mitochondrial [OS=Saccharomyces cerevisiae S288C]	cell organization and biogenesis;metabolic process;response to stimulus
P38061	60S ribosomal protein L32 [OS=Saccharomyces cerevisiae S288C]	metabolic process
P02829	ATP-dependent molecular chaperone HSP82 [OS=Saccharomyces cerevisiae S288C]	cell organization and biogenesis;metabolic process;regulation of biological process;response to stimulus;transport
P39935	Eukaryotic initiation factor 4F subunit p150 [OS=Saccharomyces cerevisiae S288C]	cell organization and biogenesis;metabolic process;regulation of biological process
Q08204	structural maintenance of chromosomes protein 5 [OS=Saccharomyces cerevisiae S288C]	cell organization and biogenesis;metabolic process;response to stimulus
P40961	prohibitin-1 [OS=Saccharomyces cerevisiae S288C]	cell organization and biogenesis;metabolic process;regulation of biological process
P40580	Benzil reductase ((S)-benzoin forming) IRC24 [OS=Saccharomyces cerevisiae S288C]	metabolic process
A7A261	LAS seventeen-binding protein 3 [OS=Saccharomyces cerevisiae YJM789]
P32803	Endosomal protein P24B [OS=Saccharomyces cerevisiae S288C]	cell organization and biogenesis;transport
Q04773	uncharacterized protein YMR074C [OS=Saccharomyces cerevisiae S288C]	cell death;response to stimulus
Q06625	glycogen debranching enzyme [OS=Saccharomyces cerevisiae S288C]	metabolic process
P05750	40S ribosomal protein S3 [OS=Saccharomyces cerevisiae S288C]	metabolic process;response to stimulus;transport
P38219	obg-like ATPase 1 [OS=Saccharomyces cerevisiae S288C]
P53184	Nicotinamidase [OS=Saccharomyces cerevisiae S288C]	metabolic process;regulation of biological process
P40037	protein HMF1 [OS=Saccharomyces cerevisiae S288C]
P38689	Ribose-phosphate pyrophosphokinase 3 [OS=Saccharomyces cerevisiae S288C]	cell organization and biogenesis;metabolic process
P01098	ATPase-stabilizing factor 9 kDa, mitochondrial [OS=Saccharomyces cerevisiae S288C]	regulation of biological process
P28241	Isocitrate dehydrogenase [NAD] subunit 2, mitochondrial [OS=Saccharomyces cerevisiae S288C]	metabolic process
P23180	Probable oxidoreductase AIM17 [OS=Saccharomyces cerevisiae S288C]	cell organization and biogenesis;metabolic process
P05748	60S ribosomal protein L15-A [OS=Saccharomyces cerevisiae S288C]	cell organization and biogenesis;metabolic process
P07283	phosphomannomutase [OS=Saccharomyces cerevisiae S288C]	metabolic process;response to stimulus;transport
P15496	isopentenyl-diphosphate delta-isomerase [OS=Saccharomyces cerevisiae S288C]	metabolic process
P53311	Mitochondrial pyruvate carrier 3 [OS=Saccharomyces cerevisiae S288C]	transport
P00127	Cytochrome b-c1 complex subunit 6 [OS=Saccharomyces cerevisiae S288C]	metabolic process;transport
P32332	Mitochondrial oxaloacetate transport protein [OS=Saccharomyces cerevisiae S288C]	transport
P48363	Prefoldin subunit 3 [OS=Saccharomyces cerevisiae S288C]	cell organization and biogenesis;metabolic process
P33298	26S proteasome regulatory subunit 6B homolog [OS=Saccharomyces cerevisiae S288C]	cell organization and biogenesis;metabolic process;regulation of biological process
P02994	elongation factor 1-alpha [OS=Saccharomyces cerevisiae S288C]	cell communication;metabolic process;regulation of biological process;response to stimulus;transport
P38221	phosphatidate cytidylyltransferase [OS=Saccharomyces cerevisiae S288C]	metabolic process
Q86ZR7	Putative uncharacterized hydrolase YKL033W-A [OS=Saccharomyces cerevisiae S288C]	metabolic process
P32790	Actin cytoskeleton-regulatory complex protein SLA1 [OS=Saccharomyces cerevisiae S288C]	cell organization and biogenesis;regulation of biological process;transport
P22137	Clathrin heavy chain [OS=Saccharomyces cerevisiae S288C]	cell organization and biogenesis;transport
P19524	myosin-2 [OS=Saccharomyces cerevisiae S288C]	cell division;cell growth;cell organization and biogenesis;cellular component movement;transport
P69850	dash complex subunit dad3 [OS=Saccharomyces cerevisiae S288C]	cell division;cell organization and biogenesis;regulation of biological process
Q03640	Tricalbin-3 [OS=Saccharomyces cerevisiae S288C]	cell organization and biogenesis;regulation of biological process
P07280	40S ribosomal protein S19-A [OS=Saccharomyces cerevisiae S288C]	cell organization and biogenesis;metabolic process;transport
Q03690	Clustered mitochondria protein 1 [OS=Saccharomyces cerevisiae S288C]	cell organization and biogenesis;metabolic process
P53953	SED5-binding protein 2 [OS=Saccharomyces cerevisiae S288C]	cell organization and biogenesis;transport
P00931	Tryptophan synthase [OS=Saccharomyces cerevisiae S288C]	metabolic process
P06115	catalase T [OS=Saccharomyces cerevisiae S288C]	metabolic process;response to stimulus
Q12211	tRNA pseudouridine synthase 1 [OS=Saccharomyces cerevisiae S288C]	metabolic process
P53066	Ankyrin repeat-containing protein YGL242C [OS=Saccharomyces cerevisiae S288C]
P00359	Glyceraldehyde-3-phosphate dehydrogenase 3 [OS=Saccharomyces cerevisiae S288C]	cell death;metabolic process;transport
P20435	DNA-directed RNA polymerases I, II, and III subunit RPABC2 [OS=Saccharomyces cerevisiae S288C]	metabolic process;regulation of biological process
P23644	Mitochondrial import receptor subunit TOM40 [OS=Saccharomyces cerevisiae S288C]	transport
P41338	acetyl-CoA acetyltransferase [OS=Saccharomyces cerevisiae S288C]	metabolic process
P81451	ATP synthase subunit K, mitochondrial [OS=Saccharomyces cerevisiae S288C]	cell organization and biogenesis;metabolic process;transport
P04046	amidophosphoribosyltransferase [OS=Saccharomyces cerevisiae S288C]	metabolic process
P38988	Mitochondrial GTP/GDP carrier protein 1 [OS=Saccharomyces cerevisiae S288C]	cell organization and biogenesis;cellular homeostasis;transport
P04802	Aspartate--tRNA ligase, cytoplasmic [OS=Saccharomyces cerevisiae S288C]	metabolic process
P47079	T-complex protein 1 subunit theta [OS=Saccharomyces cerevisiae S288C]	metabolic process;regulation of biological process
P54838	dihydroxyacetone kinase 1 [OS=Saccharomyces cerevisiae S288C]	metabolic process;response to stimulus
P35691	Translationally-controlled tumor protein homolog [OS=Saccharomyces cerevisiae S288C]	cell differentiation;metabolic process;response to stimulus
A6ZRX0	ATP-dependent RNA helicase dbp2 [OS=Saccharomyces cerevisiae YJM789]	metabolic process
P0CX29	40S ribosomal protein S23-A [OS=Saccharomyces cerevisiae S288C]	metabolic process;regulation of biological process
P32263	Pyrroline-5-carboxylate reductase [OS=Saccharomyces cerevisiae S288C]	metabolic process
Q04013	Citrate/oxoglutarate carrier protein [OS=Saccharomyces cerevisiae S288C]	cell organization and biogenesis;transport
P28000	DNA-directed RNA polymerases I and III subunit RPAC2 [OS=Saccharomyces cerevisiae S288C]	metabolic process
P15019	Transaldolase [OS=Saccharomyces cerevisiae S288C]	metabolic process
P28834	Isocitrate dehydrogenase [NAD] subunit 1, mitochondrial [OS=Saccharomyces cerevisiae S288C]	metabolic process
P07263-2	Isoform Cytoplasmic of Histidine--tRNA ligase, mitochondrial [OS=Saccharomyces cerevisiae S288C]	cell organization and biogenesis;metabolic process
P43616	Cys-Gly metallodipeptidase dug1 [OS=Saccharomyces cerevisiae S288C]	metabolic process
P21242	Probable proteasome subunit alpha type-7 [OS=Saccharomyces cerevisiae S288C]	metabolic process
A6ZYI0	adenylate kinase [OS=Saccharomyces cerevisiae YJM789]	metabolic process
P34730	Protein BMH2 [OS=Saccharomyces cerevisiae S288C]	cell differentiation;cell growth;cell organization and biogenesis;metabolic process;regulation of biological process;response to stimulus
P29547	Elongation factor 1-gamma 1 [OS=Saccharomyces cerevisiae S288C]	metabolic process;regulation of biological process
P16547	Mitochondrial outer membrane protein OM45 [OS=Saccharomyces cerevisiae S288C]
P28272	Dihydroorotate dehydrogenase (Fumarate) [OS=Saccharomyces cerevisiae S288C]	metabolic process
P39968	Vacuolar protein 8 [OS=Saccharomyces cerevisiae S288C]	cell communication;cell organization and biogenesis;metabolic process;response to stimulus;transport
P54000	RNA polymerase II transcriptional coactivator SUB1 [OS=Saccharomyces cerevisiae S288C]	cell organization and biogenesis;metabolic process;regulation of biological process;response to stimulus
P38934	nuclear segregation protein Bfr1 [OS=Saccharomyces cerevisiae S288C]	metabolic process;regulation of biological process
P28274	CTP synthase 1 [OS=Saccharomyces cerevisiae S288C]	metabolic process
P08417	fumarate hydratase, mitochondrial [OS=Saccharomyces cerevisiae S288C]	metabolic process
P0CX31	40S ribosomal protein S24-A [OS=Saccharomyces cerevisiae S288C]	metabolic process
P52910	acetyl-coenzyme A synthetase 2 [OS=Saccharomyces cerevisiae S288C]	cell organization and biogenesis;metabolic process
P52490	Ubiquitin-conjugating enzyme E2 13 [OS=Saccharomyces cerevisiae S288C]	cell organization and biogenesis;metabolic process;response to stimulus
P53839	Glyoxylate reductase 1 [OS=Saccharomyces cerevisiae S288C]	metabolic process;regulation of biological process
P32836	GTP-binding nuclear protein GSP2/CNR2 [OS=Saccharomyces cerevisiae S288C]	cell organization and biogenesis;regulation of biological process;response to stimulus;transport
P53834	Hsp90 co-chaperone HCH1 [OS=Saccharomyces cerevisiae S288C]	metabolic process;regulation of biological process;response to stimulus
P17891	Clathrin light chain [OS=Saccharomyces cerevisiae S288C]	cell organization and biogenesis;regulation of biological process;transport
P53912	Uncharacterized protein YNL134C [OS=Saccharomyces cerevisiae S288C]	metabolic process;response to stimulus
P15873	proliferating cell nuclear antigen [OS=Saccharomyces cerevisiae S288C]	cell organization and biogenesis;metabolic process;regulation of biological process;response to stimulus
P19358	S-adenosylmethionine synthase 2 [OS=Saccharomyces cerevisiae S288C]	metabolic process
P00958	Methionine--tRNA ligase, cytoplasmic [OS=Saccharomyces cerevisiae S288C]	metabolic process
P26321	60S ribosomal protein L5 [OS=Saccharomyces cerevisiae S288C]	cell organization and biogenesis;metabolic process
Q3E825	Uncharacterized protein YLR307C-A [OS=Saccharomyces cerevisiae S288C]
P00427	Cytochrome c oxidase subunit 6, mitochondrial [OS=Saccharomyces cerevisiae S288C]	metabolic process;transport
P18239	ADP,ATP carrier protein 2 [OS=Saccharomyces cerevisiae S288C]	cell death;cell organization and biogenesis;metabolic process;transport
P16521	elongation factor 3A [OS=Saccharomyces cerevisiae S288C]	cell organization and biogenesis;metabolic process;regulation of biological process
P07257	Cytochrome b-c1 complex subunit 2, mitochondrial [OS=Saccharomyces cerevisiae S288C]	metabolic process;transport
P00360	glyceraldehyde-3-phosphate dehydrogenase 1 [OS=Saccharomyces cerevisiae S288C]	metabolic process
Q12233	ATP synthase subunit g, mitochondrial [OS=Saccharomyces cerevisiae S288C]	cell organization and biogenesis;metabolic process;transport
P38428	Coupling of ubiquitin conjugation to ER degradation protein 1 [OS=Saccharomyces cerevisiae S288C]	metabolic process;regulation of biological process
P17555	Adenylyl cyclase-associated protein [OS=Saccharomyces cerevisiae S288C]	cell organization and biogenesis;regulation of biological process;response to stimulus
P25623	Suppressor of Yeast Profilin deletion [OS=Saccharomyces cerevisiae S288C]	cell organization and biogenesis;regulation of biological process;transport
P39954	Adenosylhomocysteinase [OS=Saccharomyces cerevisiae S288C]	metabolic process;transport
P00924	Enolase 1 [OS=Saccharomyces cerevisiae S288C]	metabolic process;regulation of biological process
P38197	Pyridoxal phosphate homeostasis protein [OS=Saccharomyces cerevisiae S288C]
Q99337-1	Transposon Ty1-NL2 Gag-Pol polyprotein [OS=Saccharomyces cerevisiae S288C]	metabolic process;regulation of biological process
A6ZXU0	ATP-dependent RNA helicase DBP10 [OS=Saccharomyces cerevisiae YJM789]	metabolic process
P38011	Guanine nucleotide-binding protein subunit beta-like protein [OS=Saccharomyces cerevisiae S288C]	regulation of biological process;response to stimulus
C8ZGZ3	folylpolyglutamate synthase [OS=Saccharomyces cerevisiae EC1118]	metabolic process
P05453	Eukaryotic peptide chain release factor GTP-binding subunit [OS=Saccharomyces cerevisiae S288C]	cell organization and biogenesis;metabolic process
P38911	FK506-binding nuclear protein [OS=Saccharomyces cerevisiae S288C]	cell organization and biogenesis;metabolic process;regulation of biological process
P38797	Protein phosphatase 2C homolog 7, mitochondrial [OS=Saccharomyces cerevisiae S288C]	metabolic process
P00817	Inorganic pyrophosphatase [OS=Saccharomyces cerevisiae S288C]	metabolic process
P32335	Protein MSS51, mitochondrial [OS=Saccharomyces cerevisiae S288C]	metabolic process;regulation of biological process
P33416	Heat shock protein 78, mitochondrial [OS=Saccharomyces cerevisiae S288C]	cell organization and biogenesis;metabolic process;regulation of biological process;response to stimulus
Q12458	putative reductase 1 [OS=Saccharomyces cerevisiae S288C]	metabolic process;response to stimulus
P40825	alanine--tRNA ligase, mitochondrial [OS=Saccharomyces cerevisiae S288C]	metabolic process
P00830	ATP synthase subunit beta, mitochondrial [OS=Saccharomyces cerevisiae S288C]	metabolic process;transport
P32565	26S proteasome regulatory subunit RPN2 [OS=Saccharomyces cerevisiae S288C]	cell organization and biogenesis;metabolic process;regulation of biological process
P15891	actin-binding protein [OS=Saccharomyces cerevisiae S288C]	cell organization and biogenesis;regulation of biological process
Q3E7X9	40S ribosomal protein S28-A [OS=Saccharomyces cerevisiae S288C]	cell organization and biogenesis;metabolic process;regulation of biological process;transport
P38071	Enoyl-[acyl-carrier-protein] reductase, mitochondrial [OS=Saccharomyces cerevisiae S288C]	metabolic process
Q3E841	Uncharacterized protein YNR034W-A [OS=Saccharomyces cerevisiae S288C]
P27692	Transcription elongation factor Spt5 [OS=Saccharomyces cerevisiae S288C]	cell organization and biogenesis;metabolic process;regulation of biological process
P25374	Cysteine desulfurase, mitochondrial [OS=Saccharomyces cerevisiae S288C]	cell organization and biogenesis;cellular homeostasis;metabolic process
P47771	Aldehyde dehydrogenase [NAD(P)+] 1 [OS=Saccharomyces cerevisiae S288C]	metabolic process
P14126	60S ribosomal protein L3 [OS=Saccharomyces cerevisiae S288C]	cell organization and biogenesis;metabolic process
P05317	60S acidic ribosomal protein P0 [OS=Saccharomyces cerevisiae S288C]	cell organization and biogenesis;metabolic process
P39003	High-affinity hexose transporter HXT6 [OS=Saccharomyces cerevisiae S288C]	transport
Q04728	Arginine biosynthesis bifunctional protein ArgJ, mitochondrial [OS=Saccharomyces cerevisiae S288C]	metabolic process
P38909	cytochrome c mitochondrial import factor CYC2 [OS=Saccharomyces cerevisiae S288C]	cell organization and biogenesis;metabolic process
P38999	Saccharopine dehydrogenase [NADP(+), L-glutamate-forming] [OS=Saccharomyces cerevisiae S288C]	metabolic process
P26783	40S ribosomal protein S5 [OS=Saccharomyces cerevisiae S288C]	cell organization and biogenesis;metabolic process;regulation of biological process;transport
Q12680	Glutamate synthase [NADH] [OS=Saccharomyces cerevisiae S288C]	metabolic process
P38882	U3 small nucleolar RNA-associated protein 9 [OS=Saccharomyces cerevisiae S288C]	metabolic process;regulation of biological process
Q06177	Translation machinery-associated protein 10 [OS=Saccharomyces cerevisiae S288C]
P36136	sedoheptulose 1,7-bisphosphatase [OS=Saccharomyces cerevisiae S288C]	metabolic process
P05739	60s ribosomal protein l6-b [OS=Saccharomyces cerevisiae S288C]	cell organization and biogenesis;metabolic process
P38891	Branched-chain-amino-acid aminotransferase, mitochondrial [OS=Saccharomyces cerevisiae S288C]	metabolic process
P36104	COMPASS component SWD2 [OS=Saccharomyces cerevisiae S288C]	cell organization and biogenesis;metabolic process
P06106	Homocysteine/cysteine synthase [OS=Saccharomyces cerevisiae S288C]	metabolic process
P32497	Eukaryotic translation initiation factor 3 subunit C [OS=Saccharomyces cerevisiae S288C]	metabolic process
P32342	signal recognition particle subunit Srp21 [OS=Saccharomyces cerevisiae S288C]	transport
Q08962	60S ribosome subunit biogenesis protein NIP7 [OS=Saccharomyces cerevisiae S288C]	cell organization and biogenesis;metabolic process
Q05788	purine nucleoside phosphorylase [OS=Saccharomyces cerevisiae S288C]	metabolic process
P40159	Uncharacterized protein YNL208W [OS=Saccharomyces cerevisiae S288C]
P32589	Heat shock protein homolog SSE1 [OS=Saccharomyces cerevisiae S288C]	metabolic process;regulation of biological process
A5Z2X5	UPF0495 protein YPR010C-A [OS=Saccharomyces cerevisiae S288C]
P05738	60S ribosomal protein L9-A [OS=Saccharomyces cerevisiae S288C]	metabolic process
P07806	Valine--tRNA ligase, mitochondrial [OS=Saccharomyces cerevisiae S288C]	metabolic process;regulation of biological process
P0C2H8	60S ribosomal protein L31-A [OS=Saccharomyces cerevisiae S288C]	metabolic process;regulation of biological process
P33322	H/ACA ribonucleoprotein complex subunit 4 [OS=Saccharomyces cerevisiae S288C]	cell division;metabolic process
P04840	Mitochondrial outer membrane protein porin 1 [OS=Saccharomyces cerevisiae S288C]	cell death;cell organization and biogenesis;cellular homeostasis;regulation of biological process;transport
P38861	60S ribosomal export protein NMD3 [OS=Saccharomyces cerevisiae S288C]	cell organization and biogenesis;metabolic process;transport
Q08972	[NU+] prion formation protein 1 [OS=Saccharomyces cerevisiae S288C]	transport
P0CX38	40S ribosomal protein S6-B [OS=Saccharomyces cerevisiae S288C]	metabolic process
P39517	ATP-dependent RNA helicase DHH1 [OS=Saccharomyces cerevisiae S288C]	cell organization and biogenesis;metabolic process;regulation of biological process;transport
Q06440	coronin-like protein [OS=Saccharomyces cerevisiae S288C]	cell organization and biogenesis;regulation of biological process
P0CX44	60S ribosomal protein L1-B [OS=Saccharomyces cerevisiae S288C]	metabolic process
P46683	Ankyrin repeat-containing protein YAR1 [OS=Saccharomyces cerevisiae S288C]	regulation of biological process;response to stimulus;transport
P41807	V-type proton ATPase subunit H [OS=Saccharomyces cerevisiae S288C]	cellular homeostasis;transport
Q12363	Transcriptional modulator WTM1 [OS=Saccharomyces cerevisiae S288C]	metabolic process;regulation of biological process;transport
P38260	Hsp70 nucleotide exchange factor FES1 [OS=Saccharomyces cerevisiae S288C]	metabolic process;regulation of biological process;response to stimulus
P40052	Uncharacterized protein YER079W [OS=Saccharomyces cerevisiae S288C]
C8ZCI0	MICOS complex subunit Mic60 [OS=Saccharomyces cerevisiae EC1118]
P36160	Ribosome biogenesis protein RPF2 [OS=Saccharomyces cerevisiae S288C]	cell organization and biogenesis;metabolic process
Q12285	Ubiquitin-like protein MDY2 [OS=Saccharomyces cerevisiae S288C]	cell organization and biogenesis;transport
Q05785	epsin-2 [OS=Saccharomyces cerevisiae S288C]	cell organization and biogenesis;transport
P38715	NADPH-dependent aldose reductase GRE3 [OS=Saccharomyces cerevisiae S288C]	metabolic process;response to stimulus
Q12447	Polyamine N-acetyltransferase 1 [OS=Saccharomyces cerevisiae S288C]	cell organization and biogenesis
P38249	Eukaryotic translation initiation factor 3 subunit A [OS=Saccharomyces cerevisiae S288C]	cell organization and biogenesis;metabolic process
Q06146	Uncharacterized protein YLR257W [OS=Saccharomyces cerevisiae S288C]
P21576	vacuolar protein sorting-associated protein 1 [OS=Saccharomyces cerevisiae S288C]	cell division;cell organization and biogenesis;transport
Q12314	Protein arginine N-methyltransferase SFM1 [OS=Saccharomyces cerevisiae S288C]	metabolic process
P16603	NADPH--cytochrome P450 reductase [OS=Saccharomyces cerevisiae S288C]	metabolic process
P36007	L-threo-3-hydroxyaspartate ammonia-lyase [OS=Saccharomyces cerevisiae S288C]	metabolic process
P10664	60S ribosomal protein L4-A [OS=Saccharomyces cerevisiae S288C]	metabolic process
P40991	25S rRNA (cytosine(2870)-C(5))-methyltransferase [OS=Saccharomyces cerevisiae S288C]	cell organization and biogenesis;metabolic process
P32939	GTP-binding protein ypt7 [OS=Saccharomyces cerevisiae S288C]	cell communication;cell organization and biogenesis;metabolic process;regulation of biological process;response to stimulus;transport
P32445	Single-stranded DNA-binding protein RIM1, mitochondrial [OS=Saccharomyces cerevisiae S288C]	cell organization and biogenesis;metabolic process;regulation of biological process
Q03148	Pyridoxal 5'-phosphate synthase subunit SNZ1 [OS=Saccharomyces cerevisiae S288C]	metabolic process
B3LNH0	Heterogeneous nuclear rnp K-like protein 2 [OS=Saccharomyces cerevisiae RM11-1a]	cell organization and biogenesis;regulation of biological process;transport
Q01939	26S proteasome regulatory subunit 8 homolog [OS=Saccharomyces cerevisiae S288C]	cell organization and biogenesis;metabolic process;regulation of biological process;response to stimulus
Q96VH4	Putative nitroreductase HBN1 [OS=Saccharomyces cerevisiae S288C]	metabolic process;response to stimulus
P39078	T-complex protein 1 subunit delta [OS=Saccharomyces cerevisiae S288C]	metabolic process;response to stimulus
P39101	protein CAJ1 [OS=Saccharomyces cerevisiae S288C]	metabolic process
P39958	Rab GDP-dissociation inhibitor [OS=Saccharomyces cerevisiae S288C]	metabolic process;regulation of biological process;response to stimulus;transport
P50107	lactoylglutathione lyase [OS=Saccharomyces cerevisiae S288C]	metabolic process
P30656	proteasome subunit beta type-5 [OS=Saccharomyces cerevisiae S288C]	cell organization and biogenesis;metabolic process
P13298	Orotate phosphoribosyltransferase 1 [OS=Saccharomyces cerevisiae S288C]	metabolic process
P38701	40S ribosomal protein S20 [OS=Saccharomyces cerevisiae S288C]	metabolic process
P16387	Pyruvate dehydrogenase E1 component subunit alpha, mitochondrial [OS=Saccharomyces cerevisiae S288C]	cell growth;metabolic process
Q07551	NADPH-dependent alpha-keto amide reductase [OS=Saccharomyces cerevisiae S288C]	metabolic process;response to stimulus
P00812	arginase [OS=Saccharomyces cerevisiae S288C]	metabolic process;regulation of biological process
P17255	V-type proton ATPase catalytic subunit A [OS=Saccharomyces cerevisiae S288C]	cellular homeostasis;metabolic process;transport
Q01852	Mitochondrial import inner membrane translocase subunit TIM44 [OS=Saccharomyces cerevisiae S288C]	transport
P40531	Protein GVP36 [OS=Saccharomyces cerevisiae S288C]	cell organization and biogenesis;transport
P13188	glutamine--tRNA ligase [OS=Saccharomyces cerevisiae S288C]	metabolic process
P40081	Putative magnesium-dependent phosphatase YER134C [OS=Saccharomyces cerevisiae S288C]	metabolic process
A6ZRK4-1	Cysteine proteinase 1, mitochondrial [OS=Saccharomyces cerevisiae YJM789]	metabolic process
P33204	Actin-related protein 2/3 complex subunit 4 [OS=Saccharomyces cerevisiae S288C]	cell organization and biogenesis;regulation of biological process
P00549	Pyruvate kinase 1 [OS=Saccharomyces cerevisiae S288C]	metabolic process
P22543	Phosphatidylinositol 3-kinase VPS34 [OS=Saccharomyces cerevisiae S288C]	cell organization and biogenesis;metabolic process;regulation of biological process;response to stimulus;transport
P32835	GTP-binding nuclear protein GSP1/CNR1 [OS=Saccharomyces cerevisiae S288C]	cell organization and biogenesis;metabolic process;regulation of biological process;response to stimulus;transport
Q08923	histone deacetylase complex subunit cti6 [OS=Saccharomyces cerevisiae S288C]	cell organization and biogenesis;metabolic process;regulation of biological process
P06105	Protein SCP160 [OS=Saccharomyces cerevisiae S288C]	cell organization and biogenesis;regulation of biological process;response to stimulus
P37302	aminopeptidase Y [OS=Saccharomyces cerevisiae S288C]	metabolic process
Q00955	Acetyl-CoA carboxylase [OS=Saccharomyces cerevisiae S288C]	cell organization and biogenesis;metabolic process;transport
Q12074	spermidine synthase [OS=Saccharomyces cerevisiae S288C]	metabolic process
P23724	Proteasome subunit beta type-6 [OS=Saccharomyces cerevisiae S288C]	metabolic process
P0C2H9	60S ribosomal protein L31-B [OS=Saccharomyces cerevisiae S288C]	metabolic process;regulation of biological process
P00942	Triosephosphate isomerase [OS=Saccharomyces cerevisiae S288C]	metabolic process
P0C0W1	40S ribosomal protein S22-A [OS=Saccharomyces cerevisiae S288C]	metabolic process
Q12402	Protein YOP1 [OS=Saccharomyces cerevisiae S288C]	cell organization and biogenesis;response to stimulus;transport
Q06511	Ribosomal RNA-processing protein 15 [OS=Saccharomyces cerevisiae S288C]	metabolic process
P13517	F-actin-capping protein subunit beta [OS=Saccharomyces cerevisiae S288C]	cell organization and biogenesis;regulation of biological process;response to stimulus
Q08723	26S proteasome regulatory subunit RPN8 [OS=Saccharomyces cerevisiae S288C]	metabolic process
P47120	Deoxyhypusine hydroxylase [OS=Saccharomyces cerevisiae S288C]	cell organization and biogenesis;metabolic process
P23641	mitochondrial phosphate carrier protein [OS=Saccharomyces cerevisiae S288C]	transport
P38746	Obg-like ATPase homolog [OS=Saccharomyces cerevisiae S288C]
P32895	ribose-phosphate pyrophosphokinase 1 [OS=Saccharomyces cerevisiae S288C]	cell organization and biogenesis;metabolic process
P0CS90	Heat shock protein SSC1, mitochondrial [OS=Saccharomyces cerevisiae S288C]	cell organization and biogenesis;metabolic process;regulation of biological process;transport
P14065	Glycerol 2-dehydrogenase (NADP(+)) [OS=Saccharomyces cerevisiae S288C]	metabolic process;response to stimulus
P25605	Acetolactate synthase small subunit, mitochondrial [OS=Saccharomyces cerevisiae S288C]	metabolic process;regulation of biological process
P12695	Dihydrolipoyllysine-residue acetyltransferase component of pyruvate dehydrogenase complex, mitochondrial [OS=Saccharomyces cerevisiae S288C]	metabolic process
Q04964	Ribonucleotide reductase inhibitor protein SML1 [OS=Saccharomyces cerevisiae S288C]	cell organization and biogenesis;regulation of biological process;response to stimulus
A6ZNQ1	ATP-dependent RNA helicase dbp5 [OS=Saccharomyces cerevisiae YJM789]	metabolic process;transport
P04456	60S ribosomal protein L25 [OS=Saccharomyces cerevisiae S288C]	cell organization and biogenesis;metabolic process
P36114	Mitochondrial outer membrane protein YKR018C [OS=Saccharomyces cerevisiae S288C]
P0CX54	60S ribosomal protein L12-B [OS=Saccharomyces cerevisiae S288C]	cell organization and biogenesis;metabolic process
P31384	glucose-repressible alcohol dehydrogenase transcriptional effector [OS=Saccharomyces cerevisiae S288C]	metabolic process;regulation of biological process
P34223	UBX domain-containing protein 1 [OS=Saccharomyces cerevisiae S288C]	cell differentiation;cell organization and biogenesis;metabolic process;regulation of biological process
P27472	Glycogen [starch] synthase isoform 2 [OS=Saccharomyces cerevisiae S288C]	metabolic process
P23301	Eukaryotic translation initiation factor 5A-1 [OS=Saccharomyces cerevisiae S288C]	metabolic process;regulation of biological process
Q01662	Methionine aminopeptidase 1 [OS=Saccharomyces cerevisiae S288C]	metabolic process;regulation of biological process
P81449	ATP synthase subunit e, mitochondrial [OS=Saccharomyces cerevisiae S288C]	cell organization and biogenesis;metabolic process;transport
P38075	pyridoxamine 5'-phosphate oxidase [OS=Saccharomyces cerevisiae S288C]	metabolic process
P32590	Heat shock protein homolog SSE2 [OS=Saccharomyces cerevisiae S288C]	metabolic process;regulation of biological process
P07149	Fatty acid synthase subunit beta [OS=Saccharomyces cerevisiae S288C]	metabolic process
P32599	fimbrin [OS=Saccharomyces cerevisiae S288C]	cell organization and biogenesis
P11484	Ribosome-associated molecular chaperone SSB1 [OS=Saccharomyces cerevisiae S288C]	cell communication;cell organization and biogenesis;metabolic process;regulation of biological process;response to stimulus;transport
B3LPW4	Cell wall mannoprotein HSP150 [OS=Saccharomyces cerevisiae RM11-1a]	cell organization and biogenesis
P07213	Mitochondrial import receptor subunit TOM70 [OS=Saccharomyces cerevisiae S288C]	cell organization and biogenesis;transport
P35844	Oxysterol-binding protein homolog 4 [OS=Saccharomyces cerevisiae S288C]	cell organization and biogenesis;metabolic process;regulation of biological process;transport
P15646	rRNA 2'-O-methyltransferase fibrillarin [OS=Saccharomyces cerevisiae S288C]	cell organization and biogenesis;metabolic process;regulation of biological process
P07702	L-2-aminoadipate reductase [OS=Saccharomyces cerevisiae S288C]	metabolic process
Q12207	Non-classical export protein 2 [OS=Saccharomyces cerevisiae S288C]	cell organization and biogenesis;regulation of biological process;transport
P17709	Glucokinase-1 [OS=Saccharomyces cerevisiae S288C]	cellular homeostasis;metabolic process;transport
P0CX42	60S ribosomal protein L23-B [OS=Saccharomyces cerevisiae S288C]	metabolic process
P02294	Histone H2B.2 [OS=Saccharomyces cerevisiae S288C]	cell organization and biogenesis
P53849	Zinc finger protein GIS2 [OS=Saccharomyces cerevisiae S288C]	regulation of biological process
P26784	60S ribosomal protein L16-A [OS=Saccharomyces cerevisiae S288C]	metabolic process;regulation of biological process
P52893	probable alanine aminotransferase, mitochondrial [OS=Saccharomyces cerevisiae S288C]	metabolic process
P36010	Nucleoside diphosphate kinase [OS=Saccharomyces cerevisiae S288C]	metabolic process;response to stimulus
P22768	Argininosuccinate synthase [OS=Saccharomyces cerevisiae S288C]	metabolic process
P25572	Putative uncharacterized protein YCL042W [OS=Saccharomyces cerevisiae S288C]
P02406	60S ribosomal protein L28 [OS=Saccharomyces cerevisiae S288C]	cell organization and biogenesis;metabolic process;response to stimulus
P22696	Peptidyl-prolyl cis-trans isomerase ESS1 [OS=Saccharomyces cerevisiae S288C]	cell organization and biogenesis;metabolic process;regulation of biological process;response to stimulus
P38708	Putative proline--tRNA ligase YHR020W [OS=Saccharomyces cerevisiae S288C]	metabolic process;regulation of biological process
P49089	Asparagine synthetase [glutamine-hydrolyzing] 1 [OS=Saccharomyces cerevisiae S288C]	metabolic process
P05756	40S ribosomal protein S13 [OS=Saccharomyces cerevisiae S288C]	metabolic process
P06634	ATP-dependent RNA helicase ded1 [OS=Saccharomyces cerevisiae S288C]	cell organization and biogenesis;metabolic process
P22146	1,3-beta-glucanosyltransferase gas1 [OS=Saccharomyces cerevisiae S288C]	cell organization and biogenesis;metabolic process;regulation of biological process
P07560	Ras-related protein SEC4 [OS=Saccharomyces cerevisiae S288C]	cell organization and biogenesis;metabolic process;regulation of biological process;response to stimulus;transport
P40482	Protein transport protein sec24 [OS=Saccharomyces cerevisiae S288C]	cell communication;cell organization and biogenesis;metabolic process;regulation of biological process;response to stimulus;transport
P12709	glucose-6-phosphate isomerase [OS=Saccharomyces cerevisiae S288C]	metabolic process
P36046	Mitochondrial intermembrane space import and assembly protein 40 [OS=Saccharomyces cerevisiae S288C]	cellular component movement;metabolic process;response to stimulus;transport
P53616	Probable secreted beta-glucosidase SUN4 [OS=Saccharomyces cerevisiae S288C]	cell division;cell organization and biogenesis;metabolic process
Q12754	Ribosomal RNA-processing protein 12 [OS=Saccharomyces cerevisiae S288C]	metabolic process
P42936	putative elongation factor 1 gamma homolog [OS=Saccharomyces cerevisiae S288C]	metabolic process
P54839	Hydroxymethylglutaryl-CoA synthase [OS=Saccharomyces cerevisiae S288C]	metabolic process
P11633	Non-histone chromosomal protein 6B [OS=Saccharomyces cerevisiae S288C]	cell organization and biogenesis;metabolic process;regulation of biological process;response to stimulus
Q12335	Protoplast secreted protein 2 [OS=Saccharomyces cerevisiae S288C]	metabolic process
P36035	Carboxylic acid transporter protein homolog [OS=Saccharomyces cerevisiae S288C]	transport
P51401	60S ribosomal protein L9-B [OS=Saccharomyces cerevisiae S288C]	metabolic process
P53929	Uncharacterized protein YNL108C [OS=Saccharomyces cerevisiae S288C]	metabolic process
P04037	cytochrome c oxidase subunit 4, mitochondrial [OS=Saccharomyces cerevisiae S288C]	cell organization and biogenesis;metabolic process;transport
P53111	NADPH-dependent aldehyde reductase ARI1 [OS=Saccharomyces cerevisiae S288C]	metabolic process
P10080	Single-stranded nucleic acid-binding protein [OS=Saccharomyces cerevisiae S288C]	regulation of biological process;response to stimulus
P43567	alanine--glyoxylate aminotransferase 1 [OS=Saccharomyces cerevisiae S288C]	metabolic process
P00498	ATP phosphoribosyltransferase [OS=Saccharomyces cerevisiae S288C]	metabolic process
P40069	Importin subunit beta-4 [OS=Saccharomyces cerevisiae S288C]	regulation of biological process;transport
P32643	Trans-aconitate 3-methyltransferase [OS=Saccharomyces cerevisiae S288C]	metabolic process
P03965	carbamoyl-phosphate synthase arginine-specific large chain [OS=Saccharomyces cerevisiae S288C]	cell communication;metabolic process;response to stimulus
Q12118	Small glutamine-rich tetratricopeptide repeat-containing protein 2 [OS=Saccharomyces cerevisiae S288C]	cell organization and biogenesis;response to stimulus;transport
P53615	Carbonic anhydrase [OS=Saccharomyces cerevisiae S288C]	response to stimulus
P07259	Protein URA2 [OS=Saccharomyces cerevisiae S288C]	metabolic process;regulation of biological process
P12612	T-complex protein 1 subunit alpha [OS=Saccharomyces cerevisiae S288C]	metabolic process
P05030	plasma membrane ATPase 1 [OS=Saccharomyces cerevisiae S288C]	cell organization and biogenesis;metabolic process;transport
P28007	H/ACA ribonucleoprotein complex subunit 1 [OS=Saccharomyces cerevisiae S288C]	metabolic process
P32787	Mitochondrial genome maintenance protein MGM101 [OS=Saccharomyces cerevisiae S288C]	cell organization and biogenesis;metabolic process;response to stimulus
Q03705	EKC/KEOPS complex subunit CGI121 [OS=Saccharomyces cerevisiae S288C]	cell organization and biogenesis;metabolic process;regulation of biological process
P25367	[PIN+] prion protein RNQ1 [OS=Saccharomyces cerevisiae S288C]
P25293	nucleosome assembly protein [OS=Saccharomyces cerevisiae S288C]	cell organization and biogenesis;regulation of biological process;transport
P36105	60S ribosomal protein L14-A [OS=Saccharomyces cerevisiae S288C]	cell communication;cell organization and biogenesis;metabolic process;response to stimulus
P17649	4-aminobutyrate aminotransferase [OS=Saccharomyces cerevisiae S288C]	metabolic process
P53900	Prefoldin subunit 4 [OS=Saccharomyces cerevisiae S288C]	cell organization and biogenesis;metabolic process;regulation of biological process;response to stimulus
P45818	ATP-dependent RNA helicase rok1 [OS=Saccharomyces cerevisiae S288C]	metabolic process
P42943	T-complex protein 1 subunit eta [OS=Saccharomyces cerevisiae S288C]	metabolic process
P32861	UTP--glucose-1-phosphate uridylyltransferase [OS=Saccharomyces cerevisiae S288C]	metabolic process
Q12497	Protein FMP16, mitochondrial [OS=Saccharomyces cerevisiae S288C]
P15703	glucan 1,3-beta-glucosidase [OS=Saccharomyces cerevisiae S288C]	cell organization and biogenesis;metabolic process
P10964	DNA-directed RNA polymerase I subunit RPA190 [OS=Saccharomyces cerevisiae S288C]	metabolic process
P42842	Essential for maintenance of the cell wall protein 1 [OS=Saccharomyces cerevisiae S288C]	cell organization and biogenesis
P26785	60S ribosomal protein L16-B [OS=Saccharomyces cerevisiae S288C]	metabolic process
Q08971	Protein PBDC1 homolog [OS=Saccharomyces cerevisiae S288C]
Q05050	Eisosome protein 1 [OS=Saccharomyces cerevisiae S288C]	cell organization and biogenesis;metabolic process;transport
P47154	CAAX prenyl protease 1 [OS=Saccharomyces cerevisiae S288C]	metabolic process;response to stimulus
P08536	sulfate adenylyltransferase [OS=Saccharomyces cerevisiae S288C]	metabolic process
Q05016	NADP-dependent 3-hydroxy acid dehydrogenase [OS=Saccharomyces cerevisiae S288C]	metabolic process
P38523	GrpE protein homolog, mitochondrial [OS=Saccharomyces cerevisiae S288C]	metabolic process;regulation of biological process;transport
P31688	trehalose-phosphatase [OS=Saccharomyces cerevisiae S288C]	metabolic process;response to stimulus
P35209	protein SPT21 [OS=Saccharomyces cerevisiae S288C]	regulation of biological process
P00128	Cytochrome b-c1 complex subunit 7 [OS=Saccharomyces cerevisiae S288C]	cell organization and biogenesis;metabolic process;transport
P10592	Heat shock protein SSA2 [OS=Saccharomyces cerevisiae S288C]	cell organization and biogenesis;metabolic process;regulation of biological process;transport
P49167	60s ribosomal protein l38 [OS=Saccharomyces cerevisiae S288C]	cell organization and biogenesis;metabolic process
P25369	LAS seventeen-binding protein 5 [OS=Saccharomyces cerevisiae S288C]	cell organization and biogenesis;transport
P00927	Threonine dehydratase, mitochondrial [OS=Saccharomyces cerevisiae S288C]	metabolic process
P11412	Glucose-6-phosphate 1-dehydrogenase [OS=Saccharomyces cerevisiae S288C]	cell communication;metabolic process;regulation of biological process;response to stimulus
P00330	Alcohol dehydrogenase 1 [OS=Saccharomyces cerevisiae S288C]	metabolic process
P32319	Vacuolar protein sorting/targeting protein VPS10 [OS=Saccharomyces cerevisiae S288C]	transport
P07273	transcription elongation factor S-II [OS=Saccharomyces cerevisiae S288C]	cell organization and biogenesis;metabolic process;regulation of biological process
Q08193	1,3-beta-glucanosyltransferase GAS5 [OS=Saccharomyces cerevisiae S288C]	cell organization and biogenesis;metabolic process
P28625	Protein YIM1 [OS=Saccharomyces cerevisiae S288C]	metabolic process;response to stimulus
P40070	U6 snRNA-associated Sm-like protein LSm4 [OS=Saccharomyces cerevisiae S288C]	cell organization and biogenesis;metabolic process
P07274	Profilin [OS=Saccharomyces cerevisiae S288C]	cell organization and biogenesis;regulation of biological process;transport
P02309	histone H4 [OS=Saccharomyces cerevisiae S288C]	cell differentiation;cell organization and biogenesis;metabolic process;regulation of biological process
P11154	pyruvate carboxylase 1 [OS=Saccharomyces cerevisiae S288C]	metabolic process
P10622	60S acidic ribosomal protein P1-beta [OS=Saccharomyces cerevisiae S288C]	metabolic process;regulation of biological process
Q12692	Histone H2A.Z [OS=Saccharomyces cerevisiae S288C]	cell organization and biogenesis;metabolic process;regulation of biological process
P32316	acetyl-CoA hydrolase [OS=Saccharomyces cerevisiae S288C]	metabolic process
P38968	Protein transport protein sec31 [OS=Saccharomyces cerevisiae S288C]	cell organization and biogenesis;metabolic process;transport
P05743	60S ribosomal protein L26-A [OS=Saccharomyces cerevisiae S288C]	cell organization and biogenesis;metabolic process
O14455	60S ribosomal protein L36-B [OS=Saccharomyces cerevisiae S288C]	metabolic process
P25372	Thioredoxin-3, mitochondrial [OS=Saccharomyces cerevisiae S288C]	cellular homeostasis;metabolic process;regulation of biological process;response to stimulus;transport
P39984	Histone acetyltransferase type B subunit 2 [OS=Saccharomyces cerevisiae S288C]	cell organization and biogenesis;metabolic process;regulation of biological process
Q06011	Protein ECM19 [OS=Saccharomyces cerevisiae S288C]	cell organization and biogenesis
P04912	Histone H2A.2 [OS=Saccharomyces cerevisiae S288C]	cell organization and biogenesis;metabolic process;regulation of biological process;response to stimulus
Q08995	Y' element ATP-dependent helicase YPR204W [OS=Saccharomyces cerevisiae S288C]	metabolic process
P50263	protein SIP18 [OS=Saccharomyces cerevisiae S288C]	cell communication;response to stimulus
Q12156	Protein AIM7 [OS=Saccharomyces cerevisiae S288C]	regulation of biological process
P21954	Isocitrate dehydrogenase [NADP], mitochondrial [OS=Saccharomyces cerevisiae S288C]	metabolic process
P32468	Cell division control protein 12 [OS=Saccharomyces cerevisiae S288C]	cell division;cell organization and biogenesis;regulation of biological process
P0CX23	60S ribosomal protein L20-A [OS=Saccharomyces cerevisiae S288C]	cell organization and biogenesis;metabolic process
P05744	60S ribosomal protein L33-A [OS=Saccharomyces cerevisiae S288C]	metabolic process
P54885	Gamma-glutamyl phosphate reductase [OS=Saccharomyces cerevisiae S288C]	metabolic process
P38986	L-asparaginase 1 [OS=Saccharomyces cerevisiae S288C]	metabolic process
P29952	mannose-6-phosphate isomerase [OS=Saccharomyces cerevisiae S288C]	cell organization and biogenesis;metabolic process;regulation of biological process
P49166	60S ribosomal protein L37-A [OS=Saccharomyces cerevisiae S288C]	metabolic process
P14127	40S ribosomal protein S17-B [OS=Saccharomyces cerevisiae S288C]	cell organization and biogenesis;metabolic process
P38427	Trehalose synthase complex regulatory subunit TSL1 [OS=Saccharomyces cerevisiae S288C]	metabolic process;regulation of biological process;response to stimulus
P01123	GTP-binding protein ypt1 [OS=Saccharomyces cerevisiae S288C]	cell communication;cell organization and biogenesis;metabolic process;regulation of biological process;response to stimulus;transport
P36013	NAD-dependent malic enzyme, mitochondrial [OS=Saccharomyces cerevisiae S288C]	metabolic process
P36139	protein PET10 [OS=Saccharomyces cerevisiae S288C]	metabolic process
P51601	GTP cyclohydrolase 1 [OS=Saccharomyces cerevisiae S288C]	metabolic process
P32324	Elongation factor 2 [OS=Saccharomyces cerevisiae S288C]	metabolic process;regulation of biological process
Q08742	Thiosulfate sulfurtransferase RDL2, mitochondrial [OS=Saccharomyces cerevisiae S288C]
P33299	26S proteasome regulatory subunit 7 homolog [OS=Saccharomyces cerevisiae S288C]	cell organization and biogenesis;metabolic process;regulation of biological process
P47176	Branched-chain-amino-acid aminotransferase, cytosolic [OS=Saccharomyces cerevisiae S288C]	metabolic process
P45978	protein SCD6 [OS=Saccharomyces cerevisiae S288C]	cell organization and biogenesis;regulation of biological process
Q04225	Ribosome assembly protein RRB1 [OS=Saccharomyces cerevisiae S288C]	metabolic process
P25491	Mitochondrial protein import protein MAS5 [OS=Saccharomyces cerevisiae S288C]	cell organization and biogenesis;metabolic process;regulation of biological process;response to stimulus;transport
P22202	Heat shock protein SSA4 [OS=Saccharomyces cerevisiae S288C]	cell organization and biogenesis;metabolic process;response to stimulus;transport
P53334	probable family 17 glucosidase SCW4 [OS=Saccharomyces cerevisiae S288C]	cell organization and biogenesis;conjugation;metabolic process;reproduction
P39742	Translocation protein sec72 [OS=Saccharomyces cerevisiae S288C]	transport
P39533	Homocitrate dehydratase, mitochondrial [OS=Saccharomyces cerevisiae S288C]	metabolic process
P40010	nuclear GTP-binding protein NUG1 [OS=Saccharomyces cerevisiae S288C]	metabolic process;transport
P34227	Peroxiredoxin PRX1, mitochondrial [OS=Saccharomyces cerevisiae S288C]	cellular homeostasis;metabolic process;regulation of biological process;response to stimulus
P53221	60S ribosomal protein L26-B [OS=Saccharomyces cerevisiae S288C]	metabolic process
P12962	Cap-associated protein CAF20 [OS=Saccharomyces cerevisiae S288C]	metabolic process;regulation of biological process
P32377	Diphosphomevalonate decarboxylase [OS=Saccharomyces cerevisiae S288C]	metabolic process
P32288	Glutamine synthetase [OS=Saccharomyces cerevisiae S288C]	metabolic process
P43598	Inhibitor of glycogen debranching 1 [OS=Saccharomyces cerevisiae S288C]	metabolic process;regulation of biological process
P38077	ATP synthase subunit gamma, mitochondrial [OS=Saccharomyces cerevisiae S288C]	metabolic process;transport
P43588	Ubiquitin carboxyl-terminal hydrolase RPN11 [OS=Saccharomyces cerevisiae S288C]	cell organization and biogenesis;metabolic process
Q05911	adenylosuccinate lyase [OS=Saccharomyces cerevisiae S288C]	metabolic process
P41277	Glycerol-1-phosphate phosphohydrolase 1 [OS=Saccharomyces cerevisiae S288C]	metabolic process;response to stimulus
P49090	Asparagine synthetase [glutamine-hydrolyzing] 2 [OS=Saccharomyces cerevisiae S288C]	metabolic process
P16862	ATP-dependent 6-phosphofructokinase subunit beta [OS=Saccharomyces cerevisiae S288C]	cell organization and biogenesis;cellular homeostasis;metabolic process;transport
P32614	Fumarate reductase 1 [OS=Saccharomyces cerevisiae S288C]	metabolic process;response to stimulus
P32602	alpha-soluble nsf attachment protein [OS=Saccharomyces cerevisiae S288C]	cell organization and biogenesis;metabolic process;regulation of biological process;transport
Q00816	Resistance to glucose repression protein 1 [OS=Saccharomyces cerevisiae S288C]	cell communication;metabolic process;regulation of biological process;response to stimulus
P32366	V-type proton ATPase subunit D [OS=Saccharomyces cerevisiae S288C]	cellular homeostasis;transport
P52553	Prefoldin subunit 6 [OS=Saccharomyces cerevisiae S288C]	cell organization and biogenesis;metabolic process;regulation of biological process
P05755	40S ribosomal protein S9-B [OS=Saccharomyces cerevisiae S288C]	metabolic process;regulation of biological process
P04801	Threonine--tRNA ligase, cytoplasmic [OS=Saccharomyces cerevisiae S288C]	metabolic process
Q01217	Protein ARG5,6, mitochondrial [OS=Saccharomyces cerevisiae S288C]	metabolic process;regulation of biological process
P39931	protein SSP120 [OS=Saccharomyces cerevisiae S288C]
P08524	Farnesyl pyrophosphate synthase [OS=Saccharomyces cerevisiae S288C]	metabolic process
P32472	Peptidyl-prolyl cis-trans isomerase FPR2 [OS=Saccharomyces cerevisiae S288C]	metabolic process
Q03940	RuvB-like protein 1 [OS=Saccharomyces cerevisiae S288C]	cell organization and biogenesis;metabolic process;regulation of biological process;response to stimulus
P40060	ino eighty subunit 5 [OS=Saccharomyces cerevisiae S288C]	cell organization and biogenesis;metabolic process
A6ZRM0	adenylosuccinate synthetase [OS=Saccharomyces cerevisiae YJM789]	metabolic process
Q07478	ATP-dependent RNA helicase SUB2 [OS=Saccharomyces cerevisiae S288C]	metabolic process;regulation of biological process;response to stimulus;transport
P39938	40S ribosomal protein S26-A [OS=Saccharomyces cerevisiae S288C]	cell organization and biogenesis;metabolic process;transport
P34167	eukaryotic translation initiation factor 4B [OS=Saccharomyces cerevisiae S288C]	cell organization and biogenesis;metabolic process
Q3E731	Cytochrome c oxidase assembly protein COX19 [OS=Saccharomyces cerevisiae S288C]	cell organization and biogenesis;metabolic process;transport
P46681	D-2-hydroxyglutarate--pyruvate transhydrogenase DLD2 [OS=Saccharomyces cerevisiae S288C]	metabolic process
P0CX39	40S ribosomal protein S8-A [OS=Saccharomyces cerevisiae S288C]	metabolic process
A6ZR27	Aldehyde dehydrogenase 5, mitochondrial [OS=Saccharomyces cerevisiae YJM789]	metabolic process
P39714	(R,R)-butanediol dehydrogenase [OS=Saccharomyces cerevisiae S288C]	metabolic process
P38912	eukaryotic translation initiation factor 1A [OS=Saccharomyces cerevisiae S288C]	cell organization and biogenesis;metabolic process
P20447	ATP-dependent RNA helicase dbp3 [OS=Saccharomyces cerevisiae S288C]	metabolic process
P47143	Adenosine kinase [OS=Saccharomyces cerevisiae S288C]	metabolic process
P29029	Endochitinase [OS=Saccharomyces cerevisiae S288C]	cell organization and biogenesis;metabolic process
B3LK82	methylthioribose-1-phosphate isomerase [OS=Saccharomyces cerevisiae RM11-1a]	metabolic process
P36008	Elongation factor 1-gamma 2 [OS=Saccharomyces cerevisiae S288C]	metabolic process;regulation of biological process
P54114	Aldehyde dehydrogenase [NAD(P)+] 2 [OS=Saccharomyces cerevisiae S288C]	metabolic process
Q3E795	Uncharacterized protein YLR361C-A [OS=Saccharomyces cerevisiae S288C]
P40093	UPF0160 protein YER156C [OS=Saccharomyces cerevisiae S288C]
P28495	F-actin-capping protein subunit alpha [OS=Saccharomyces cerevisiae S288C]	cell organization and biogenesis;regulation of biological process
Q04119	Endopolyphosphatase [OS=Saccharomyces cerevisiae S288C]	metabolic process
P31116	Homoserine dehydrogenase [OS=Saccharomyces cerevisiae S288C]	metabolic process
P50094	Inosine-5'-monophosphate dehydrogenase 4 [OS=Saccharomyces cerevisiae S288C]	metabolic process
P38115	D-arabinose dehydrogenase [NAD(P)+] heavy chain [OS=Saccharomyces cerevisiae S288C]	metabolic process
Q12522	eukaryotic translation initiation factor 6 [OS=Saccharomyces cerevisiae S288C]	cell organization and biogenesis;metabolic process;transport
P31383	protein phosphatase PP2A regulatory subunit A [OS=Saccharomyces cerevisiae S288C]	metabolic process;regulation of biological process
P49435	Adenine phosphoribosyltransferase 1 [OS=Saccharomyces cerevisiae S288C]	metabolic process
P19262	Dihydrolipoyllysine-residue succinyltransferase component of 2-oxoglutarate dehydrogenase complex, mitochondrial [OS=Saccharomyces cerevisiae S288C]	cell organization and biogenesis;metabolic process
P38088-2	Isoform Cytoplasmic of Glycine--tRNA ligase 1, mitochondrial [OS=Saccharomyces cerevisiae S288C]	metabolic process
P04807	Hexokinase-2 [OS=Saccharomyces cerevisiae S288C]	cell communication;cell organization and biogenesis;cellular homeostasis;metabolic process;regulation of biological process;response to stimulus;transport
P09624	Dihydrolipoyl dehydrogenase, mitochondrial [OS=Saccharomyces cerevisiae S288C]	cellular homeostasis;metabolic process;regulation of biological process
P16550	Protein APA1 [OS=Saccharomyces cerevisiae S288C]	metabolic process
P00546	Cyclin-dependent kinase 1 [OS=Saccharomyces cerevisiae S288C]	cell differentiation;cell division;cell organization and biogenesis;metabolic process;regulation of biological process;response to stimulus;transport
A7A1W1	40S ribosomal protein S1-A [OS=Saccharomyces cerevisiae YJM789]	metabolic process
P15303	Protein transport protein SEC23 [OS=Saccharomyces cerevisiae S288C]	cell communication;metabolic process;regulation of biological process;response to stimulus;transport
P46990	60S ribosomal protein L17-B [OS=Saccharomyces cerevisiae S288C]	metabolic process
P47039	Probable kynurenine--oxoglutarate transaminase BNA3 [OS=Saccharomyces cerevisiae S288C]	metabolic process;regulation of biological process
P46655	Glutamate--tRNA ligase, cytoplasmic [OS=Saccharomyces cerevisiae S288C]	metabolic process
P15700	uridylate kinase [OS=Saccharomyces cerevisiae S288C]	metabolic process
P21801	Succinate dehydrogenase [ubiquinone] iron-sulfur subunit, mitochondrial [OS=Saccharomyces cerevisiae S288C]	metabolic process;transport
O94742	26S proteasome complex subunit SEM1 [OS=Saccharomyces cerevisiae S288C]	cell organization and biogenesis;metabolic process;regulation of biological process;transport
P38858	6-phosphogluconolactonase 3 [OS=Saccharomyces cerevisiae S288C]	metabolic process
Q00711	Succinate dehydrogenase [ubiquinone] flavoprotein subunit, mitochondrial [OS=Saccharomyces cerevisiae S288C]	metabolic process;transport
P10659	S-adenosylmethionine synthase 1 [OS=Saccharomyces cerevisiae S288C]	metabolic process
P40327	26S proteasome regulatory subunit 4 homolog [OS=Saccharomyces cerevisiae S288C]	cell organization and biogenesis;metabolic process;regulation of biological process
P07264	3-isopropylmalate dehydratase [OS=Saccharomyces cerevisiae S288C]	metabolic process
P32469	Diphthine methyl ester synthase [OS=Saccharomyces cerevisiae S288C]	metabolic process
Q03579	Ceramide synthase subunit LIP1 [OS=Saccharomyces cerevisiae S288C]	metabolic process
P22515	ubiquitin-activating enzyme E1 1 [OS=Saccharomyces cerevisiae S288C]	metabolic process;response to stimulus
P32473	Pyruvate dehydrogenase E1 component subunit beta, mitochondrial [OS=Saccharomyces cerevisiae S288C]	metabolic process
P32449	Phospho-2-dehydro-3-deoxyheptonate aldolase, tyrosine-inhibited [OS=Saccharomyces cerevisiae S288C]	metabolic process
P16861	ATP-dependent 6-phosphofructokinase subunit alpha [OS=Saccharomyces cerevisiae S288C]	cellular homeostasis;metabolic process;transport
P47083	U3 small nucleolar RNA-associated protein MPP10 [OS=Saccharomyces cerevisiae S288C]	metabolic process
P40579	Uncharacterized oxidoreductase YIR035C [OS=Saccharomyces cerevisiae S288C]	metabolic process
P40496	37S ribosomal protein S25, mitochondrial [OS=Saccharomyces cerevisiae S288C]	cell organization and biogenesis;metabolic process
P17423	homoserine kinase [OS=Saccharomyces cerevisiae S288C]	metabolic process
P49723	Ribonucleoside-diphosphate reductase small chain 2 [OS=Saccharomyces cerevisiae S288C]	metabolic process
P47169	Sulfite reductase [NADPH] subunit beta [OS=Saccharomyces cerevisiae S288C]	metabolic process
P18544	Acetylornithine aminotransferase, mitochondrial [OS=Saccharomyces cerevisiae S288C]	metabolic process
P43535	protein GCN20 [OS=Saccharomyces cerevisiae S288C]	cell communication;defense response;regulation of biological process;response to stimulus
Q12032	Altered inheritance of mitochondria protein 41, mitochondrial [OS=Saccharomyces cerevisiae S288C]
P50095	Inosine-5'-monophosphate dehydrogenase 3 [OS=Saccharomyces cerevisiae S288C]	metabolic process
Q04894	NADP-dependent alcohol dehydrogenase 6 [OS=Saccharomyces cerevisiae S288C]	metabolic process
P24276	protein SSD1 [OS=Saccharomyces cerevisiae S288C]	cell division;metabolic process;regulation of biological process
P07284	Serine--tRNA ligase, cytoplasmic [OS=Saccharomyces cerevisiae S288C]	metabolic process;response to stimulus
P33755	Nuclear protein localization protein 4 [OS=Saccharomyces cerevisiae S288C]	cell organization and biogenesis;metabolic process;regulation of biological process;response to stimulus;transport
Q03778	Riboflavin kinase [OS=Saccharomyces cerevisiae S288C]	metabolic process
P48510	Ubiquitin domain-containing protein DSK2 [OS=Saccharomyces cerevisiae S288C]	cell organization and biogenesis;metabolic process
P17695	Glutaredoxin-2, mitochondrial [OS=Saccharomyces cerevisiae S288C]	cellular homeostasis;metabolic process;regulation of biological process;response to stimulus;transport
P32628	UV excision repair protein Rad23 [OS=Saccharomyces cerevisiae S288C]	metabolic process;regulation of biological process;response to stimulus
P39676	Flavohemoprotein [OS=Saccharomyces cerevisiae S288C]	metabolic process;response to stimulus
P37012	Phosphoglucomutase 2 [OS=Saccharomyces cerevisiae S288C]	cellular homeostasis;metabolic process
P40040	Protein THO1 [OS=Saccharomyces cerevisiae S288C]	cell organization and biogenesis;metabolic process;transport
P07342	Acetolactate synthase catalytic subunit, mitochondrial [OS=Saccharomyces cerevisiae S288C]	metabolic process
P11632	Non-histone chromosomal protein 6A [OS=Saccharomyces cerevisiae S288C]	cell organization and biogenesis;metabolic process;regulation of biological process;response to stimulus
P22139	DNA-directed RNA polymerases I, II, and III subunit RPABC5 [OS=Saccharomyces cerevisiae S288C]	metabolic process
P05737	60S ribosomal protein L7-A [OS=Saccharomyces cerevisiae S288C]	metabolic process
Q08745	40S ribosomal protein S10-A [OS=Saccharomyces cerevisiae S288C]	cell communication;cell organization and biogenesis;metabolic process;regulation of biological process;response to stimulus;transport
P15624	Phenylalanine--tRNA ligase beta subunit [OS=Saccharomyces cerevisiae S288C]	metabolic process
P39076	T-complex protein 1 subunit beta [OS=Saccharomyces cerevisiae S288C]	metabolic process
P47119	Inosine triphosphate pyrophosphatase [OS=Saccharomyces cerevisiae S288C]	metabolic process
P39522	Dihydroxy-acid dehydratase, mitochondrial [OS=Saccharomyces cerevisiae S288C]	metabolic process;response to stimulus
P38205	Multisite-specific tRNA:(cytosine-C(5))-methyltransferase [OS=Saccharomyces cerevisiae S288C]	metabolic process;response to stimulus
P43582	WW domain-containing protein WWM1 [OS=Saccharomyces cerevisiae S288C]	cell death
P40509	coatomer subunit epsilon [OS=Saccharomyces cerevisiae S288C]	cell organization and biogenesis;transport
P54113	bifunctional purine biosynthesis protein ADE16 [OS=Saccharomyces cerevisiae S288C]	cell differentiation;metabolic process
P05747	60S ribosomal protein L29 [OS=Saccharomyces cerevisiae S288C]	metabolic process
O13563	26S proteasome regulatory subunit RPN13 [OS=Saccharomyces cerevisiae S288C]	metabolic process;regulation of biological process
P05759	Ubiquitin-40S ribosomal protein S31 [OS=Saccharomyces cerevisiae S288C]	cell organization and biogenesis;metabolic process
P19097	Fatty acid synthase subunit alpha [OS=Saccharomyces cerevisiae S288C]	metabolic process
P41805	60S ribosomal protein L10 [OS=Saccharomyces cerevisiae S288C]	cell organization and biogenesis;metabolic process
P38625	GMP synthase [glutamine-hydrolyzing] [OS=Saccharomyces cerevisiae S288C]	metabolic process
P36047	protein phosphatase 1 regulatory subunit SDS22 [OS=Saccharomyces cerevisiae S288C]	cell division;regulation of biological process
P46367	Potassium-activated aldehyde dehydrogenase, mitochondrial [OS=Saccharomyces cerevisiae S288C]	metabolic process
P15454	guanylate kinase [OS=Saccharomyces cerevisiae S288C]	metabolic process;transport
P39015	Suppressor protein STM1 [OS=Saccharomyces cerevisiae S288C]	cell organization and biogenesis;metabolic process;regulation of biological process;response to stimulus
P32463	Acyl carrier protein, mitochondrial [OS=Saccharomyces cerevisiae S288C]	metabolic process;transport
P23542	Aspartate aminotransferase, cytoplasmic [OS=Saccharomyces cerevisiae S288C]	metabolic process
Q05931	Heat shock protein SSQ1, mitochondrial [OS=Saccharomyces cerevisiae S288C]	cell organization and biogenesis;metabolic process
P31373	Cystathionine gamma-lyase [OS=Saccharomyces cerevisiae S288C]	metabolic process
P06169	pyruvate decarboxylase isozyme 1 [OS=Saccharomyces cerevisiae S288C]	metabolic process
P37291	Serine hydroxymethyltransferase, cytosolic [OS=Saccharomyces cerevisiae S288C]	metabolic process
Q12000	Translation machinery-associated protein 46 [OS=Saccharomyces cerevisiae S288C]	metabolic process
P40513	Mitochondrial acidic protein MAM33 [OS=Saccharomyces cerevisiae S288C]	metabolic process;regulation of biological process
Q03655	Probable 1,3-beta-glucanosyltransferase GAS3 [OS=Saccharomyces cerevisiae S288C]	cell organization and biogenesis;metabolic process
P32496	26S proteasome regulatory subunit rpn12 [OS=Saccharomyces cerevisiae S288C]	cell organization and biogenesis;metabolic process
P09436	isoleucine--tRNA ligase, cytoplasmic [OS=Saccharomyces cerevisiae S288C]	metabolic process;regulation of biological process
P25567	RNA-binding protein SRO9 [OS=Saccharomyces cerevisiae S288C]	metabolic process
Q01519	Cytochrome c oxidase subunit 6b [OS=Saccharomyces cerevisiae S288C]	cell organization and biogenesis;metabolic process;transport
P32327	pyruvate carboxylase 2 [OS=Saccharomyces cerevisiae S288C]	metabolic process
P42938	Probable ATP-dependent kinase TDA10 [OS=Saccharomyces cerevisiae S288C]	metabolic process
P40046	Vacuolar transporter chaperone 1 [OS=Saccharomyces cerevisiae S288C]	cell organization and biogenesis;metabolic process;transport
Q03161	glucose-6-phosphate 1-epimerase [OS=Saccharomyces cerevisiae S288C]	metabolic process
P00925	Enolase 2 [OS=Saccharomyces cerevisiae S288C]	metabolic process;regulation of biological process
P25644	DNA topoisomerase 2-associated protein PAT1 [OS=Saccharomyces cerevisiae S288C]	cell division;cell organization and biogenesis;metabolic process;regulation of biological process
P40518	Actin-related protein 2/3 complex subunit 5 [OS=Saccharomyces cerevisiae S288C]	cell organization and biogenesis;regulation of biological process
P38067	Succinate-semialdehyde dehydrogenase [NADP(+)] [OS=Saccharomyces cerevisiae S288C]	metabolic process;response to stimulus
P47117	actin-related protein 3 [OS=Saccharomyces cerevisiae S288C]	cell growth;cell organization and biogenesis;regulation of biological process
P0CX55	40S ribosomal protein S18-A [OS=Saccharomyces cerevisiae S288C]	metabolic process;transport
P53090	Aromatic/aminoadipate aminotransferase 1 [OS=Saccharomyces cerevisiae S288C]	metabolic process
P19414	Aconitate hydratase, mitochondrial [OS=Saccharomyces cerevisiae S288C]	cell organization and biogenesis;metabolic process
P23638	Proteasome subunit alpha type-3 [OS=Saccharomyces cerevisiae S288C]	cell organization and biogenesis;metabolic process
P30822	Exportin-1 [OS=Saccharomyces cerevisiae S288C]	regulation of biological process;transport
P38764	26S proteasome regulatory subunit rpn1 [OS=Saccharomyces cerevisiae S288C]	metabolic process;regulation of biological process
P40212	60S ribosomal protein L13-B [OS=Saccharomyces cerevisiae S288C]	cell communication;metabolic process;response to stimulus
A6ZPE5	Nucleolar protein 58 [OS=Saccharomyces cerevisiae YJM789]	metabolic process
P15108	ATP-dependent molecular chaperone HSC82 [OS=Saccharomyces cerevisiae S288C]	cell organization and biogenesis;metabolic process;response to stimulus
Q12230	Sphingolipid long chain base-responsive protein LSP1 [OS=Saccharomyces cerevisiae S288C]	cell organization and biogenesis;regulation of biological process;response to stimulus;transport
P39940	E3 ubiquitin-protein ligase RSP5 [OS=Saccharomyces cerevisiae S288C]	cell organization and biogenesis;metabolic process;regulation of biological process;response to stimulus;transport
P07251	ATP synthase subunit alpha, mitochondrial [OS=Saccharomyces cerevisiae S288C]	metabolic process;transport
Q08920	Nuclear cap-binding protein subunit 2 [OS=Saccharomyces cerevisiae S288C]	metabolic process;transport
P23776	glucan 1,3-beta-glucosidase I/II [OS=Saccharomyces cerevisiae S288C]	cell organization and biogenesis;metabolic process
P32911	eukaryotic translation initiation factor eIF-1 [OS=Saccharomyces cerevisiae S288C]	cell organization and biogenesis;metabolic process;regulation of biological process
P29509	thioredoxin reductase 1 [OS=Saccharomyces cerevisiae S288C]	cellular homeostasis;metabolic process;regulation of biological process;response to stimulus
P15565	tRNA (guanine(26)-N(2))-dimethyltransferase, mitochondrial [OS=Saccharomyces cerevisiae S288C]	metabolic process
Q12159	RNA annealing protein YRA1 [OS=Saccharomyces cerevisiae S288C]	metabolic process;regulation of biological process;response to stimulus;transport
P32481	Eukaryotic translation initiation factor 2 subunit gamma [OS=Saccharomyces cerevisiae S288C]	cell organization and biogenesis;metabolic process;regulation of biological process
P22141	Proteasome subunit beta type-4 [OS=Saccharomyces cerevisiae S288C]	metabolic process;regulation of biological process
P31539	heat shock protein 104 [OS=Saccharomyces cerevisiae S288C]	cell organization and biogenesis;metabolic process;response to stimulus
P32453	Protein ATP11, mitochondrial [OS=Saccharomyces cerevisiae S288C]	cell organization and biogenesis
P32527	zuotin [OS=Saccharomyces cerevisiae S288C]	metabolic process;regulation of biological process;response to stimulus;transport
P39683	nicotinate phosphoribosyltransferase [OS=Saccharomyces cerevisiae S288C]	metabolic process;regulation of biological process
P32454	Aminopeptidase 2, mitochondrial [OS=Saccharomyces cerevisiae S288C]	metabolic process
P16120	threonine synthase [OS=Saccharomyces cerevisiae S288C]	metabolic process
P38972	Phosphoribosylformylglycinamidine synthase [OS=Saccharomyces cerevisiae S288C]	metabolic process
P33734	imidazole glycerol phosphate synthase hisHF [OS=Saccharomyces cerevisiae S288C]	metabolic process
Q12515	Protein PAR32 [OS=Saccharomyces cerevisiae S288C]
P38624	proteasome subunit beta type-1 [OS=Saccharomyces cerevisiae S288C]	metabolic process;regulation of biological process;response to stimulus
P21264	phosphoribosylaminoimidazole carboxylase [OS=Saccharomyces cerevisiae S288C]	metabolic process
P38998	Saccharopine dehydrogenase [NAD(+), L-lysine-forming] [OS=Saccharomyces cerevisiae S288C]	metabolic process
Q12154	ATPase get3 [OS=Saccharomyces cerevisiae S288C]	cell organization and biogenesis;metabolic process;regulation of biological process;response to stimulus;transport
Q08773	iswi chromatin-remodeling complex atpase isw2 [OS=Saccharomyces cerevisiae S288C]	cell organization and biogenesis;metabolic process;regulation of biological process;response to stimulus
P38985	signal recognition particle subunit SRP14 [OS=Saccharomyces cerevisiae S288C]	cell organization and biogenesis;transport
P53145	Large subunit GTPase 1 [OS=Saccharomyces cerevisiae S288C]	cell differentiation;cell organization and biogenesis;conjugation;metabolic process;reproduction;transport
P43587	Type 1 phosphatases regulator ypi1 [OS=Saccharomyces cerevisiae S288C]	cellular homeostasis;metabolic process;regulation of biological process
P49367	Homoaconitase, mitochondrial [OS=Saccharomyces cerevisiae S288C]	metabolic process
P14832	peptidyl-prolyl cis-trans isomerase [OS=Saccharomyces cerevisiae S288C]	cell differentiation;cell organization and biogenesis;metabolic process;regulation of biological process;transport
P0C2H6	60S ribosomal protein L27-A [OS=Saccharomyces cerevisiae S288C]	metabolic process
Q08686	Thiosulfate sulfurtransferase TUM1 [OS=Saccharomyces cerevisiae S288C]	metabolic process
P38281	Actin patches distal protein 1 [OS=Saccharomyces cerevisiae S288C]
Q3E757	60S ribosomal protein L11-B [OS=Saccharomyces cerevisiae S288C]	cell organization and biogenesis;metabolic process
P04147	polyadenylate-binding protein, cytoplasmic and nuclear [OS=Saccharomyces cerevisiae S288C]	metabolic process;regulation of biological process;transport
P40106	Glycerol-1-phosphate phosphohydrolase 2 [OS=Saccharomyces cerevisiae S288C]	metabolic process;response to stimulus
P07262	NADP-specific glutamate dehydrogenase 1 [OS=Saccharomyces cerevisiae S288C]	metabolic process
P32458	cell division control protein 11 [OS=Saccharomyces cerevisiae S288C]	cell division;regulation of biological process
P48570	homocitrate synthase, cytosolic isozyme [OS=Saccharomyces cerevisiae S288C]	cell organization and biogenesis;metabolic process;response to stimulus
P0CX49	60S ribosomal protein L18-A [OS=Saccharomyces cerevisiae S288C]	metabolic process
P32563	V-type proton ATPase subunit a, vacuolar isoform [OS=Saccharomyces cerevisiae S288C]	cell organization and biogenesis;cellular homeostasis;metabolic process;response to stimulus;transport
P53312	Succinate--CoA ligase [ADP-forming] subunit beta, mitochondrial [OS=Saccharomyces cerevisiae S288C]	metabolic process;response to stimulus
P38787	2-dehydropantoate 2-reductase [OS=Saccharomyces cerevisiae S288C]	metabolic process
Q12117	Protein MRH1 [OS=Saccharomyces cerevisiae S288C]	regulation of biological process;transport
P39692	sulfite reductase [NADPH] flavoprotein component [OS=Saccharomyces cerevisiae S288C]	metabolic process;transport
P38431	Eukaryotic translation initiation factor 5 [OS=Saccharomyces cerevisiae S288C]	cell organization and biogenesis;metabolic process;regulation of biological process
Q02486	ARS-binding factor 2, mitochondrial [OS=Saccharomyces cerevisiae S288C]	cell organization and biogenesis;metabolic process
P06208-1	2-isopropylmalate synthase [OS=Saccharomyces cerevisiae S288C]	metabolic process
P16474	78 kDa glucose-regulated protein homolog [OS=Saccharomyces cerevisiae S288C]	cell organization and biogenesis;metabolic process;response to stimulus;transport
P33330	phosphoserine aminotransferase [OS=Saccharomyces cerevisiae S288C]	metabolic process
P07244	Bifunctional purine biosynthetic protein ADE5,7 [OS=Saccharomyces cerevisiae S288C]	metabolic process
P33399	La protein homolog [OS=Saccharomyces cerevisiae S288C]	metabolic process
P07277	mevalonate kinase [OS=Saccharomyces cerevisiae S288C]	metabolic process
Q04869	Uncharacterized protein YMR315W [OS=Saccharomyces cerevisiae S288C]	metabolic process
P09457	ATP synthase subunit 5, mitochondrial [OS=Saccharomyces cerevisiae S288C]	metabolic process;transport
P60010	Actin [OS=Saccharomyces cerevisiae S288C]	cell organization and biogenesis;cellular component movement;metabolic process;response to stimulus;transport
P0C0V8	40S ribosomal protein S21-A [OS=Saccharomyces cerevisiae S288C]	metabolic process
P00899	anthranilate synthase component 1 [OS=Saccharomyces cerevisiae S288C]	metabolic process
P53163	54S ribosomal protein L12, mitochondrial [OS=Saccharomyces cerevisiae S288C]	cell organization and biogenesis;metabolic process
P31412	V-type proton ATPase subunit C [OS=Saccharomyces cerevisiae S288C]	cell growth;cell organization and biogenesis;cellular homeostasis;transport
Q12460	Nucleolar protein 56 [OS=Saccharomyces cerevisiae S288C]	metabolic process
P00950	Phosphoglycerate mutase 1 [OS=Saccharomyces cerevisiae S288C]	metabolic process;regulation of biological process
P38555	GTP-binding protein YPT31/YPT8 [OS=Saccharomyces cerevisiae S288C]	metabolic process;regulation of biological process;response to stimulus;transport
P48589	40S ribosomal protein S12 [OS=Saccharomyces cerevisiae S288C]	metabolic process
P32860	NifU-like protein, mitochondrial [OS=Saccharomyces cerevisiae S288C]	cell organization and biogenesis;metabolic process
P33448	Mitochondrial import receptor subunit TOM6 [OS=Saccharomyces cerevisiae S288C]	cell organization and biogenesis;transport
P38774	2-deoxyglucose-6-phosphate phosphatase 1 [OS=Saccharomyces cerevisiae S288C]	metabolic process
Q04371	protein-glutamate O-methyltransferase [OS=Saccharomyces cerevisiae S288C]	metabolic process
P38705	Serine--tRNA ligase, mitochondrial [OS=Saccharomyces cerevisiae S288C]	metabolic process
P24280	SEC14 cytosolic factor [OS=Saccharomyces cerevisiae S288C]	cell differentiation;cell organization and biogenesis;metabolic process;regulation of biological process;transport
Q01454	DNA polymerase alpha-binding protein [OS=Saccharomyces cerevisiae S288C]	cell organization and biogenesis;metabolic process;response to stimulus
P00815	histidine biosynthesis trifunctional protein [OS=Saccharomyces cerevisiae S288C]	metabolic process
P53081	NGG1-interacting factor 3 [OS=Saccharomyces cerevisiae S288C]
P54115	Magnesium-activated aldehyde dehydrogenase, cytosolic [OS=Saccharomyces cerevisiae S288C]	metabolic process;response to stimulus
P38886	26S proteasome regulatory subunit RPN10 [OS=Saccharomyces cerevisiae S288C]	cell organization and biogenesis;metabolic process
Q04307	DNA-directed RNA polymerase III subunit RPC10 [OS=Saccharomyces cerevisiae S288C]	metabolic process
P14907	nucleoporin nsp1 [OS=Saccharomyces cerevisiae S288C]	transport
Q04432	Glutathione-independent glyoxalase HSP31 [OS=Saccharomyces cerevisiae S288C]	cell communication;metabolic process;response to stimulus
P53250	Twinfilin-1 [OS=Saccharomyces cerevisiae S288C]	cell organization and biogenesis;regulation of biological process
P07245	C-1-tetrahydrofolate synthase, cytoplasmic [OS=Saccharomyces cerevisiae S288C]	metabolic process
P38860	GTPase MTG2, mitochondrial [OS=Saccharomyces cerevisiae S288C]	metabolic process
P38720	6-phosphogluconate dehydrogenase, decarboxylating 1 [OS=Saccharomyces cerevisiae S288C]	metabolic process;response to stimulus
Q12029	Probable mitochondrial transport protein fsf1 [OS=Saccharomyces cerevisiae S288C]	transport
P21243	Proteasome subunit alpha type-1 [OS=Saccharomyces cerevisiae S288C]	metabolic process
Q08096	RNA 3'-terminal phosphate cyclase-like protein [OS=Saccharomyces cerevisiae S288C]	metabolic process;regulation of biological process
O74700	Mitochondrial import inner membrane translocase subunit Tim9 [OS=Saccharomyces cerevisiae S288C]	cell organization and biogenesis;transport
Q03558	Nadph dehydrogenase 2 [OS=Saccharomyces cerevisiae S288C]	cell death;metabolic process
P08566	Pentafunctional AROM polypeptide [OS=Saccharomyces cerevisiae S288C]	metabolic process
P53598	Succinate--CoA ligase [ADP-forming] subunit alpha, mitochondrial [OS=Saccharomyces cerevisiae S288C]	metabolic process
P43577	glucosamine 6-phosphate N-acetyltransferase [OS=Saccharomyces cerevisiae S288C]	metabolic process
P40510	D-3-phosphoglycerate dehydrogenase 2 [OS=Saccharomyces cerevisiae S288C]	metabolic process
P53155	Uncharacterized protein YGL082W [OS=Saccharomyces cerevisiae S288C]	metabolic process
P53235	Eukaryotic translation initiation factor 2A [OS=Saccharomyces cerevisiae S288C]	metabolic process;regulation of biological process
Q07505	Putative carboxymethylenebutenolidase [OS=Saccharomyces cerevisiae S288C]
Q06103	26S proteasome regulatory subunit RPN7 [OS=Saccharomyces cerevisiae S288C]	metabolic process;regulation of biological process
P14020	dolichol-phosphate mannosyltransferase [OS=Saccharomyces cerevisiae S288C]	metabolic process
P53212	Probable transcriptional regulatory protein HAH1 [OS=Saccharomyces cerevisiae S288C]
Q12220	U3 small nucleolar RNA-associated protein 12 [OS=Saccharomyces cerevisiae S288C]	metabolic process
Q08822	Probable electron transfer flavoprotein-ubiquinone oxidoreductase, mitochondrial [OS=Saccharomyces cerevisiae S288C]	metabolic process;response to stimulus;transport
P38262	SIR4-interacting protein SIF2 [OS=Saccharomyces cerevisiae S288C]	cell organization and biogenesis;metabolic process;regulation of biological process
P53164	NADH pyrophosphatase [OS=Saccharomyces cerevisiae S288C]	metabolic process
P41835	thiamine biosynthetic bifunctional enzyme [OS=Saccharomyces cerevisiae S288C]	metabolic process
Q12690	60S ribosomal protein L13-A [OS=Saccharomyces cerevisiae S288C]	metabolic process
Q92317	Negative cofactor 2 complex subunit beta [OS=Saccharomyces cerevisiae S288C]	cell organization and biogenesis;metabolic process;regulation of biological process;response to stimulus
P37262	6-phosphogluconolactonase-like protein 2 [OS=Saccharomyces cerevisiae S288C]	metabolic process;transport
A6ZZG0	Cell wall mannoprotein PIR1 [OS=Saccharomyces cerevisiae YJM789]	cell organization and biogenesis
Q12234	GRIP domain-containing protein RUD3 [OS=Saccharomyces cerevisiae S288C]	metabolic process;regulation of biological process;transport
P32386	ATP-dependent bile acid permease [OS=Saccharomyces cerevisiae S288C]	transport
P41734	Isoamyl acetate-hydrolyzing esterase [OS=Saccharomyces cerevisiae S288C]	metabolic process
Q08208	Nucleolar protein 12 [OS=Saccharomyces cerevisiae S288C]	metabolic process
P40011	4-hydroxy-4-methyl-2-oxoglutarate aldolase [OS=Saccharomyces cerevisiae S288C]	metabolic process
P33303	Succinate/fumarate mitochondrial transporter [OS=Saccharomyces cerevisiae S288C]	transport
P25045	serine palmitoyltransferase 1 [OS=Saccharomyces cerevisiae S288C]	metabolic process
P41543	Dolichyl-diphosphooligosaccharide--protein glycosyltransferase subunit 1 [OS=Saccharomyces cerevisiae S288C]	metabolic process
P21375	Fumarate reductase 2 [OS=Saccharomyces cerevisiae S288C]	metabolic process
Q05584	Hydroxyacylglutathione hydrolase, cytoplasmic isozyme [OS=Saccharomyces cerevisiae S288C]	metabolic process
Q05029	Protein BCH1 [OS=Saccharomyces cerevisiae S288C]	metabolic process;transport
P18900	hexaprenyl pyrophosphate synthase, mitochondrial [OS=Saccharomyces cerevisiae S288C]	metabolic process
P39998	Enhancer of mRNA-decapping protein 3 [OS=Saccharomyces cerevisiae S288C]	cell organization and biogenesis;metabolic process;regulation of biological process
P35184	Ribosome assembly protein SQT1 [OS=Saccharomyces cerevisiae S288C]	cell organization and biogenesis
P32891	D-lactate dehydrogenase [cytochrome] 1, mitochondrial [OS=Saccharomyces cerevisiae S288C]	metabolic process
Q12451	Oxysterol-binding protein homolog 2 [OS=Saccharomyces cerevisiae S288C]	cell organization and biogenesis;metabolic process;transport
Q05979	kynureninase [OS=Saccharomyces cerevisiae S288C]	metabolic process
A6ZRL6	Protein SQS1 [OS=Saccharomyces cerevisiae YJM789]	metabolic process
P38234	Protein RFS1 [OS=Saccharomyces cerevisiae S288C]	metabolic process
P53305	Mitochondrial 37S ribosomal protein S27 [OS=Saccharomyces cerevisiae S288C]	cell organization and biogenesis;metabolic process
Q02875	SMY2 homolog 2 [OS=Saccharomyces cerevisiae S288C]	cell organization and biogenesis
P36016	Heat shock protein 70 homolog LHS1 [OS=Saccharomyces cerevisiae S288C]	regulation of biological process;response to stimulus;transport
P32796-1	Carnitine O-acetyltransferase, mitochondrial [OS=Saccharomyces cerevisiae S288C]	metabolic process;transport
Q12330	small nuclear ribonucleoprotein E [OS=Saccharomyces cerevisiae S288C]	cell organization and biogenesis;metabolic process
P38210	Chromatin structure-remodeling complex protein RSC14 [OS=Saccharomyces cerevisiae S288C]	cell organization and biogenesis;metabolic process;regulation of biological process
P25632	Chromatin structure-remodeling complex protein RSC6 [OS=Saccharomyces cerevisiae S288C]	cell organization and biogenesis;metabolic process;regulation of biological process
Q04175	Importin beta SMX1 [OS=Saccharomyces cerevisiae S288C]	transport
P40553	peroxiredoxin DOT5 [OS=Saccharomyces cerevisiae S288C]	cellular homeostasis;metabolic process;regulation of biological process;response to stimulus
Q3E784	SCOCO-like protein 1 [OS=Saccharomyces cerevisiae S288C]	transport
P53889	uncharacterized mitochondrial hydrolase FMP41 [OS=Saccharomyces cerevisiae S288C]	metabolic process
P19881	4-nitrophenylphosphatase [OS=Saccharomyces cerevisiae S288C]	metabolic process
P53980	Uncharacterized protein YNL011C [OS=Saccharomyces cerevisiae S288C]
P32566	Cell wall assembly regulator SMI1 [OS=Saccharomyces cerevisiae S288C]	cell organization and biogenesis;metabolic process;regulation of biological process
C7GJQ6	Altered inheritance of mitochondria protein 6 [OS=Saccharomyces cerevisiae JAY291]	metabolic process
Q03954	DASH complex subunit SPC19 [OS=Saccharomyces cerevisiae S288C]	cell division;cell organization and biogenesis;regulation of biological process
P06182	cytochrome c heme lyase [OS=Saccharomyces cerevisiae S288C]	cell organization and biogenesis;metabolic process
P31382	dolichyl-phosphate-mannose--protein mannosyltransferase 2 [OS=Saccharomyces cerevisiae S288C]	cell organization and biogenesis;metabolic process;regulation of biological process;response to stimulus;transport
Q04336	uncharacterized protein YMR196W [OS=Saccharomyces cerevisiae S288C]	metabolic process
P25339	Pumilio homology domain family member 4 [OS=Saccharomyces cerevisiae S288C]	cell organization and biogenesis;metabolic process;regulation of biological process
P34237	Protein CASP [OS=Saccharomyces cerevisiae S288C]	transport
P32356	neutral trehalase [OS=Saccharomyces cerevisiae S288C]	cell communication;metabolic process;response to stimulus
P33338	Protein SLA2 [OS=Saccharomyces cerevisiae S288C]	cell division;cell organization and biogenesis;reproduction;transport
Q05934	Vacuolar import and degradation protein 22 [OS=Saccharomyces cerevisiae S288C]	metabolic process;transport
P40414	Tropomyosin-2 [OS=Saccharomyces cerevisiae S288C]	cell organization and biogenesis;transport
P19073	cell division control protein 42 [OS=Saccharomyces cerevisiae S288C]	cell division;cell organization and biogenesis;conjugation;regulation of biological process;reproduction;response to stimulus
Q06168	Chromatin structure-remodeling complex subunit SFH1 [OS=Saccharomyces cerevisiae S288C]	cell organization and biogenesis;metabolic process;regulation of biological process;response to stimulus
B3LGB9	tRNA (guanine-N(7)-)-methyltransferase non-catalytic subunit TRM82 [OS=Saccharomyces cerevisiae RM11-1a]	metabolic process
P40956	Protein GTS1 [OS=Saccharomyces cerevisiae S288C]	metabolic process;regulation of biological process;transport
P54964	Oligoribonuclease, mitochondrial [OS=Saccharomyces cerevisiae S288C]	cell organization and biogenesis;metabolic process
P38166	Protein transport protein sft2 [OS=Saccharomyces cerevisiae S288C]	transport
Q3E7Z5	Uncharacterized protein YIL002W-A [OS=Saccharomyces cerevisiae S288C]
Q12532	Ribosome quality control complex subunit 2 [OS=Saccharomyces cerevisiae S288C]	metabolic process;regulation of biological process
P38779	proteasome-interacting protein CIC1 [OS=Saccharomyces cerevisiae S288C]	metabolic process
P53723	UPF0674 endoplasmic reticulum membrane protein YNR021W [OS=Saccharomyces cerevisiae S288C]
P32914	Transcription elongation factor Spt4 [OS=Saccharomyces cerevisiae S288C]	cell organization and biogenesis;metabolic process;regulation of biological process
Q99312	IMP-specific 5'-nucleotidase 1 [OS=Saccharomyces cerevisiae S288C]	metabolic process
Q04632	Conserved oligomeric Golgi complex subunit 8 [OS=Saccharomyces cerevisiae S288C]	transport
P25332	ribokinase [OS=Saccharomyces cerevisiae S288C]	metabolic process
P38217	Importin subunit beta-2 [OS=Saccharomyces cerevisiae S288C]	transport
P40555	Probable 26S proteasome regulatory subunit p27 [OS=Saccharomyces cerevisiae S288C]	cell organization and biogenesis;metabolic process
P32337	Importin subunit beta-3 [OS=Saccharomyces cerevisiae S288C]	regulation of biological process;transport
P00729	carboxypeptidase Y [OS=Saccharomyces cerevisiae S288C]	metabolic process
Q99316	protein disulfide isomerase MPD2 [OS=Saccharomyces cerevisiae S288C]	cellular homeostasis;metabolic process;regulation of biological process;response to stimulus
Q12166	2-isopropylmalate synthase 2, mitochondrial [OS=Saccharomyces cerevisiae S288C]	metabolic process
P80235	Putative mitochondrial carnitine O-acetyltransferase [OS=Saccharomyces cerevisiae S288C]	metabolic process;transport
P16622	Ferrochelatase, mitochondrial [OS=Saccharomyces cerevisiae S288C]	metabolic process
P11075	protein transport protein SEC7 [OS=Saccharomyces cerevisiae S288C]	cell organization and biogenesis;regulation of biological process;transport
P50085	Prohibitin-2 [OS=Saccharomyces cerevisiae S288C]	cell organization and biogenesis;metabolic process;regulation of biological process
P36519	54S ribosomal protein L7, mitochondrial [OS=Saccharomyces cerevisiae S288C]	cell organization and biogenesis;metabolic process
P53962	Uncharacterized WD repeat-containing protein YNL035C [OS=Saccharomyces cerevisiae S288C]
P53832	cell wall integrity and stress response component 2 [OS=Saccharomyces cerevisiae S288C]	cell organization and biogenesis;regulation of biological process;response to stimulus
P32457	Cell division control protein 3 [OS=Saccharomyces cerevisiae S288C]	cell division;cell organization and biogenesis
P49334	Mitochondrial import receptor subunit tom22 [OS=Saccharomyces cerevisiae S288C]	cell organization and biogenesis;transport
Q04201	CUE domain-containing protein CUE4 [OS=Saccharomyces cerevisiae S288C]	metabolic process;regulation of biological process
P25451	proteasome subunit beta type-3 [OS=Saccharomyces cerevisiae S288C]	metabolic process;regulation of biological process
Q12428	Probable 2-methylcitrate dehydratase [OS=Saccharomyces cerevisiae S288C]	metabolic process
P53297	PAB1-binding protein 1 [OS=Saccharomyces cerevisiae S288C]	cell organization and biogenesis;metabolic process;regulation of biological process
Q07418	peroxisomal membrane protein import receptor PEX19 [OS=Saccharomyces cerevisiae S288C]	cell organization and biogenesis;regulation of biological process;transport
P52488	Ubiquitin-activating enzyme E1-like [OS=Saccharomyces cerevisiae S288C]	metabolic process

## Sheet: Menadione
Table S2 (B). List of identified and validated proteins using Proteome Discoverer 2.4 in menadione treatment, along with their gene ontology (GO) annotations.
Accession	Description	Biological Process
P15700	uridylate kinase [OS=Saccharomyces cerevisiae S288C]	metabolic process
O13563	26S proteasome regulatory subunit RPN13 [OS=Saccharomyces cerevisiae S288C]	metabolic process;regulation of biological process
P07275	Delta-1-pyrroline-5-carboxylate dehydrogenase, mitochondrial [OS=Saccharomyces cerevisiae S288C]	metabolic process
Q07623	Nucleolar protein 6 [OS=Saccharomyces cerevisiae S288C]	metabolic process
P53316	Uncharacterized RNA-binding protein YGR250C [OS=Saccharomyces cerevisiae S288C]
P36108	DOA4-independent degradation protein 4 [OS=Saccharomyces cerevisiae S288C]	cell organization and biogenesis;metabolic process;transport
P09440	C-1-tetrahydrofolate synthase, mitochondrial [OS=Saccharomyces cerevisiae S288C]	metabolic process
P28789	porphobilinogen deaminase [OS=Saccharomyces cerevisiae S288C]	metabolic process
P40011	4-hydroxy-4-methyl-2-oxoglutarate aldolase [OS=Saccharomyces cerevisiae S288C]	metabolic process
Q03799	37S ribosomal protein S8, mitochondrial [OS=Saccharomyces cerevisiae S288C]	cell organization and biogenesis;metabolic process
P21375	Fumarate reductase 2 [OS=Saccharomyces cerevisiae S288C]	metabolic process
P43590	Uncharacterized peptidase YFR006W [OS=Saccharomyces cerevisiae S288C]	metabolic process
P38137	peroxisomal-coenzyme A synthetase [OS=Saccharomyces cerevisiae S288C]	defense response;metabolic process;regulation of biological process;response to stimulus
P36519	54S ribosomal protein L7, mitochondrial [OS=Saccharomyces cerevisiae S288C]	cell organization and biogenesis;metabolic process
P16550	Protein APA1 [OS=Saccharomyces cerevisiae S288C]	metabolic process
P40347	Low molecular weight phosphotyrosine protein phosphatase [OS=Saccharomyces cerevisiae S288C]	metabolic process
P39929	vacuolar-sorting protein snf7 [OS=Saccharomyces cerevisiae S288C]	cell organization and biogenesis;metabolic process;response to stimulus;transport
P38067	Succinate-semialdehyde dehydrogenase [NADP(+)] [OS=Saccharomyces cerevisiae S288C]	metabolic process;response to stimulus
P06245	cAMP-dependent protein kinase type 2 [OS=Saccharomyces cerevisiae S288C]	metabolic process;regulation of biological process;response to stimulus
P33755	Nuclear protein localization protein 4 [OS=Saccharomyces cerevisiae S288C]	cell organization and biogenesis;metabolic process;regulation of biological process;response to stimulus;transport
P36110	Protein PRY2 [OS=Saccharomyces cerevisiae S288C]	transport
Q07825	Putative Xaa-Pro aminopeptidase FRA1 [OS=Saccharomyces cerevisiae S288C]	metabolic process;regulation of biological process;response to stimulus
P32178	Chorismate mutase [OS=Saccharomyces cerevisiae S288C]	metabolic process
P00410	Cytochrome c oxidase subunit 2 [OS=Saccharomyces cerevisiae S288C]	metabolic process;transport
P50861	6,7-dimethyl-8-ribityllumazine synthase [OS=Saccharomyces cerevisiae S288C]	metabolic process
P36104	COMPASS component SWD2 [OS=Saccharomyces cerevisiae S288C]	cell organization and biogenesis;metabolic process
P32799	Cytochrome c oxidase subunit 6A, mitochondrial [OS=Saccharomyces cerevisiae S288C]	cell organization and biogenesis;metabolic process;regulation of biological process;transport
Q12408	Phosphatidylglycerol/phosphatidylinositol transfer protein [OS=Saccharomyces cerevisiae S288C]	transport
P38787	2-dehydropantoate 2-reductase [OS=Saccharomyces cerevisiae S288C]	metabolic process
P35197	ADP-ribosylation factor GTPase-activating protein GCS1 [OS=Saccharomyces cerevisiae S288C]	cell organization and biogenesis;regulation of biological process;transport
Q08822	Probable electron transfer flavoprotein-ubiquinone oxidoreductase, mitochondrial [OS=Saccharomyces cerevisiae S288C]	metabolic process;response to stimulus;transport
P36521	54S ribosomal protein L11, mitochondrial [OS=Saccharomyces cerevisiae S288C]	cell organization and biogenesis;metabolic process
Q02046	Methylenetetrahydrofolate dehydrogenase [NAD(+)] [OS=Saccharomyces cerevisiae S288C]	metabolic process
P48836	V-type proton ATPase subunit G [OS=Saccharomyces cerevisiae S288C]	cellular homeostasis;transport
Q12189	ribose-5-phosphate isomerase [OS=Saccharomyces cerevisiae S288C]	metabolic process
P16622	Ferrochelatase, mitochondrial [OS=Saccharomyces cerevisiae S288C]	metabolic process
Q12466	tricalbin-1 [OS=Saccharomyces cerevisiae S288C]	cell organization and biogenesis;regulation of biological process
P38227	Quinidine resistance protein 3 [OS=Saccharomyces cerevisiae S288C]	cell organization and biogenesis;transport
P38636	Metal homeostasis factor ATX1 [OS=Saccharomyces cerevisiae S288C]	cellular homeostasis;response to stimulus;transport
P32477	Glutamate--cysteine ligase [OS=Saccharomyces cerevisiae S288C]	metabolic process;response to stimulus
Q07938	S-methyl-5'-thioadenosine phosphorylase [OS=Saccharomyces cerevisiae S288C]	metabolic process
P09733	tubulin alpha-1 chain [OS=Saccharomyces cerevisiae S288C]	cell organization and biogenesis;cellular component movement;transport
P38697	inosine-5'-monophosphate dehydrogenase 2 [OS=Saccharomyces cerevisiae S288C]	metabolic process
P40991	25S rRNA (cytosine(2870)-C(5))-methyltransferase [OS=Saccharomyces cerevisiae S288C]	cell organization and biogenesis;metabolic process
P37299	cytochrome b-c1 complex subunit 10 [OS=Saccharomyces cerevisiae S288C]	metabolic process;transport
P32775	1,4-alpha-glucan-branching enzyme [OS=Saccharomyces cerevisiae S288C]	metabolic process
Q04336	uncharacterized protein YMR196W [OS=Saccharomyces cerevisiae S288C]	metabolic process
P35180	mitochondrial import receptor subunit Tom20 [OS=Saccharomyces cerevisiae S288C]	cell organization and biogenesis;transport
Q03219	Uncharacterized protein YMR178W [OS=Saccharomyces cerevisiae S288C]	metabolic process
P32457	Cell division control protein 3 [OS=Saccharomyces cerevisiae S288C]	cell division;cell organization and biogenesis
Q12114	Chitin biosynthesis protein CHS5 [OS=Saccharomyces cerevisiae S288C]	cell organization and biogenesis;conjugation;metabolic process;regulation of biological process;reproduction;response to stimulus;transport
P18900	hexaprenyl pyrophosphate synthase, mitochondrial [OS=Saccharomyces cerevisiae S288C]	metabolic process
P33767	Dolichyl-diphosphooligosaccharide--protein glycosyltransferase subunit WBP1 [OS=Saccharomyces cerevisiae S288C]	metabolic process
Q6WNK7	Transcription and mRNA export factor SUS1 [OS=Saccharomyces cerevisiae S288C]	cell organization and biogenesis;metabolic process;regulation of biological process;transport
Q06706	Elongator complex protein 1 [OS=Saccharomyces cerevisiae S288C]	metabolic process;regulation of biological process;transport
P32914	Transcription elongation factor Spt4 [OS=Saccharomyces cerevisiae S288C]	cell organization and biogenesis;metabolic process;regulation of biological process
Q12289	mitochondrial carnitine carrier [OS=Saccharomyces cerevisiae S288C]	metabolic process;transport
P22855	Alpha-mannosidase [OS=Saccharomyces cerevisiae S288C]	metabolic process
Q12033	pH-response regulator protein palA/RIM20 [OS=Saccharomyces cerevisiae S288C]	cell differentiation;metabolic process;response to stimulus
Q12464	RuvB-like protein 2 [OS=Saccharomyces cerevisiae S288C]	cell organization and biogenesis;metabolic process;regulation of biological process;response to stimulus
Q05933	Actin-related protein 2/3 complex subunit 3 [OS=Saccharomyces cerevisiae S288C]	cell organization and biogenesis;regulation of biological process
Q04660	Ribosome biogenesis protein ERB1 [OS=Saccharomyces cerevisiae S288C]	metabolic process;regulation of biological process
P10662	37S ribosomal protein MRP1, mitochondrial [OS=Saccharomyces cerevisiae S288C]	cell organization and biogenesis;metabolic process;response to stimulus
Q08208	Nucleolar protein 12 [OS=Saccharomyces cerevisiae S288C]	metabolic process
Q04493	prefoldin subunit 5 [OS=Saccharomyces cerevisiae S288C]	cell organization and biogenesis;metabolic process;regulation of biological process
P53633	Prenylated rab acceptor 1 [OS=Saccharomyces cerevisiae S288C]	transport
Q03629	uncharacterized protein YML079W [OS=Saccharomyces cerevisiae S288C]
P39006	Phosphatidylserine decarboxylase proenzyme 1, mitochondrial [OS=Saccharomyces cerevisiae S288C]	metabolic process;regulation of biological process
P41903	Peroxisomal acyl-coenzyme A thioester hydrolase 1 [OS=Saccharomyces cerevisiae S288C]	metabolic process
P38759	Vacuolar protein sorting-associated protein 29 [OS=Saccharomyces cerevisiae S288C]	transport
P47017	Sm-like protein LSm1 [OS=Saccharomyces cerevisiae S288C]	metabolic process
Q3E829	MHF histone-fold complex subunit 2 [OS=Saccharomyces cerevisiae S288C]	cell organization and biogenesis;metabolic process;response to stimulus
P53889	uncharacterized mitochondrial hydrolase FMP41 [OS=Saccharomyces cerevisiae S288C]	metabolic process
P43321	small nuclear ribonucleoprotein sm d3 [OS=Saccharomyces cerevisiae S288C]	cell organization and biogenesis;metabolic process
P38110	Serine/threonine-protein kinase TEL1 [OS=Saccharomyces cerevisiae S288C]	cell organization and biogenesis;metabolic process;response to stimulus
Q12211	tRNA pseudouridine synthase 1 [OS=Saccharomyces cerevisiae S288C]	metabolic process
P42942	Uncharacterized GTP-binding protein YGR210C [OS=Saccharomyces cerevisiae S288C]
P54072	Uncharacterized transporter YLR152C [OS=Saccharomyces cerevisiae S288C]	transport
Q12156	Protein AIM7 [OS=Saccharomyces cerevisiae S288C]	regulation of biological process
Q12451	Oxysterol-binding protein homolog 2 [OS=Saccharomyces cerevisiae S288C]	cell organization and biogenesis;metabolic process;transport
P40215	External NADH-ubiquinone oxidoreductase 1, mitochondrial [OS=Saccharomyces cerevisiae S288C]	metabolic process
P32447	Histone chaperone ASF1 [OS=Saccharomyces cerevisiae S288C]	cell organization and biogenesis;metabolic process;regulation of biological process;response to stimulus
Q04371	protein-glutamate O-methyltransferase [OS=Saccharomyces cerevisiae S288C]	metabolic process
Q02821	Importin subunit alpha [OS=Saccharomyces cerevisiae S288C]	cell organization and biogenesis;transport
P01120	Ras-like protein 2 [OS=Saccharomyces cerevisiae S288C]	cell communication;cell differentiation;metabolic process;regulation of biological process;response to stimulus;transport
P40422	DNA-directed RNA polymerases I, II, and III subunit RPABC4 [OS=Saccharomyces cerevisiae S288C]	metabolic process
P40010	nuclear GTP-binding protein NUG1 [OS=Saccharomyces cerevisiae S288C]	metabolic process;transport
P36018	GTP-binding protein YPT52 [OS=Saccharomyces cerevisiae S288C]	cell organization and biogenesis;regulation of biological process;response to stimulus;transport
Q12330	small nuclear ribonucleoprotein E [OS=Saccharomyces cerevisiae S288C]	cell organization and biogenesis;metabolic process
P25339	Pumilio homology domain family member 4 [OS=Saccharomyces cerevisiae S288C]	cell organization and biogenesis;metabolic process;regulation of biological process
C7GJQ6	Altered inheritance of mitochondria protein 6 [OS=Saccharomyces cerevisiae JAY291]	metabolic process
P21965	protein kinase MCK1 [OS=Saccharomyces cerevisiae S288C]	cell differentiation;cell organization and biogenesis;metabolic process;regulation of biological process;response to stimulus
P32368	Phosphoinositide phosphatase SAC1 [OS=Saccharomyces cerevisiae S288C]	metabolic process
P50086	probable 26S proteasome regulatory subunit p28 [OS=Saccharomyces cerevisiae S288C]	cell organization and biogenesis;metabolic process
P38768	Protein interacting with Hsp90 1 [OS=Saccharomyces cerevisiae S288C]	cell organization and biogenesis;metabolic process
P20436	DNA-directed RNA polymerases I, II, and III subunit RPABC3 [OS=Saccharomyces cerevisiae S288C]	metabolic process
Q06142	Importin subunit beta-1 [OS=Saccharomyces cerevisiae S288C]	cell organization and biogenesis;metabolic process;regulation of biological process;transport
Q03104	Meiotic sister chromatid recombination protein 1 [OS=Saccharomyces cerevisiae S288C]	metabolic process
Q12690	60S ribosomal protein L13-A [OS=Saccharomyces cerevisiae S288C]	metabolic process
P69771	vacuolar protein-sorting-associated protein 46 [OS=Saccharomyces cerevisiae S288C]	transport
P39966	Protein phosphatase 2C homolog 2 [OS=Saccharomyces cerevisiae S288C]	metabolic process;regulation of biological process;response to stimulus
C8ZI12	Enhancer of translation termination 1 [OS=Saccharomyces cerevisiae EC1118]	metabolic process;regulation of biological process
A6ZY20	cell wall mannoprotein PST1 [OS=Saccharomyces cerevisiae YJM789]
P38861	60S ribosomal export protein NMD3 [OS=Saccharomyces cerevisiae S288C]	cell organization and biogenesis;metabolic process;transport
P38281	Actin patches distal protein 1 [OS=Saccharomyces cerevisiae S288C]
P25555	Single-strand telomeric DNA-binding protein GBP2 [OS=Saccharomyces cerevisiae S288C]	cell organization and biogenesis;metabolic process;transport
P35184	Ribosome assembly protein SQT1 [OS=Saccharomyces cerevisiae S288C]	cell organization and biogenesis
P51402	60S ribosomal protein L37-B [OS=Saccharomyces cerevisiae S288C]	metabolic process
P40202	Superoxide dismutase 1 copper chaperone [OS=Saccharomyces cerevisiae S288C]	metabolic process;regulation of biological process;transport
Q03020	iron sulfur cluster assembly protein 1, mitochondrial [OS=Saccharomyces cerevisiae S288C]	cell organization and biogenesis;cellular homeostasis;metabolic process
P05373	Delta-aminolevulinic acid dehydratase [OS=Saccharomyces cerevisiae S288C]	metabolic process
Q06677	Auxilin-like clathrin uncoating factor SWA2 [OS=Saccharomyces cerevisiae S288C]	cell organization and biogenesis;regulation of biological process;transport
P36016	Heat shock protein 70 homolog LHS1 [OS=Saccharomyces cerevisiae S288C]	regulation of biological process;response to stimulus;transport
P43123	UDP-N-acetylglucosamine pyrophosphorylase [OS=Saccharomyces cerevisiae S288C]	metabolic process
Q12458	putative reductase 1 [OS=Saccharomyces cerevisiae S288C]	metabolic process;response to stimulus
P21801	Succinate dehydrogenase [ubiquinone] iron-sulfur subunit, mitochondrial [OS=Saccharomyces cerevisiae S288C]	metabolic process;transport
P25045	serine palmitoyltransferase 1 [OS=Saccharomyces cerevisiae S288C]	metabolic process
P06182	cytochrome c heme lyase [OS=Saccharomyces cerevisiae S288C]	cell organization and biogenesis;metabolic process
P32466	Low-affinity glucose transporter HXT3 [OS=Saccharomyces cerevisiae S288C]	transport
P14306	carboxypeptidase Y inhibitor [OS=Saccharomyces cerevisiae S288C]	regulation of biological process
Q3E7Z5	Uncharacterized protein YIL002W-A [OS=Saccharomyces cerevisiae S288C]
Q06408	transaminated amino acid decarboxylase [OS=Saccharomyces cerevisiae S288C]	metabolic process
P21304	Periodic tryptophan protein 1 [OS=Saccharomyces cerevisiae S288C]	metabolic process
P32495	H/ACA ribonucleoprotein complex subunit 2 [OS=Saccharomyces cerevisiae S288C]	metabolic process
P38174	methionine aminopeptidase 2 [OS=Saccharomyces cerevisiae S288C]	metabolic process
O60200	mitochondrial distribution and morphology protein 35 [OS=Saccharomyces cerevisiae S288C]	cell organization and biogenesis;metabolic process;regulation of biological process;transport
P53163	54S ribosomal protein L12, mitochondrial [OS=Saccharomyces cerevisiae S288C]	cell organization and biogenesis;metabolic process
P05745	60S ribosomal protein L36-A [OS=Saccharomyces cerevisiae S288C]	metabolic process
P47044	LOG family protein YJL055W [OS=Saccharomyces cerevisiae S288C]	response to stimulus
Q03976	37S ribosomal protein S24, mitochondrial [OS=Saccharomyces cerevisiae S288C]	cell organization and biogenesis;metabolic process
P69851	DASH complex subunit DAD4 [OS=Saccharomyces cerevisiae S288C]	cell division;cell organization and biogenesis;regulation of biological process
P06101	Hsp90 co-chaperone Cdc37 [OS=Saccharomyces cerevisiae S288C]	cell division;cell organization and biogenesis;metabolic process;regulation of biological process;response to stimulus
P39676	Flavohemoprotein [OS=Saccharomyces cerevisiae S288C]	metabolic process;response to stimulus
Q12532	Ribosome quality control complex subunit 2 [OS=Saccharomyces cerevisiae S288C]	metabolic process;regulation of biological process
Q08273	RING-box protein HRT1 [OS=Saccharomyces cerevisiae S288C]	cell division;metabolic process;response to stimulus
P47160	Epsin-3 [OS=Saccharomyces cerevisiae S288C]	cell organization and biogenesis;transport
Q03778	Riboflavin kinase [OS=Saccharomyces cerevisiae S288C]	metabolic process
P24276	protein SSD1 [OS=Saccharomyces cerevisiae S288C]	cell division;metabolic process;regulation of biological process
P00912	N-(5'-phosphoribosyl)anthranilate isomerase [OS=Saccharomyces cerevisiae S288C]	metabolic process
Q12428	Probable 2-methylcitrate dehydratase [OS=Saccharomyces cerevisiae S288C]	metabolic process
P53303	Zinc finger protein ZPR1 [OS=Saccharomyces cerevisiae S288C]	cell communication;response to stimulus
P53315	6-phosphogluconolactonase 4 [OS=Saccharomyces cerevisiae S288C]	metabolic process
P40693	Ribosome biogenesis protein RLP7 [OS=Saccharomyces cerevisiae S288C]	metabolic process
P40484	DBF2 kinase activator protein MOB1 [OS=Saccharomyces cerevisiae S288C]	cell division;metabolic process;regulation of biological process
P47083	U3 small nucleolar RNA-associated protein MPP10 [OS=Saccharomyces cerevisiae S288C]	metabolic process
Q04213	ISWI one complex protein 4 [OS=Saccharomyces cerevisiae S288C]	cell organization and biogenesis;metabolic process;regulation of biological process
P25451	proteasome subunit beta type-3 [OS=Saccharomyces cerevisiae S288C]	metabolic process;regulation of biological process
P38079	protein YRO2 [OS=Saccharomyces cerevisiae S288C]	regulation of biological process;transport
P17106	Centromere-binding protein 1 [OS=Saccharomyces cerevisiae S288C]	cell communication;cell organization and biogenesis;metabolic process;regulation of biological process;response to stimulus
Q08179	Mitochondrial distribution and morphology protein 38 [OS=Saccharomyces cerevisiae S288C]	cell organization and biogenesis;cellular homeostasis;regulation of biological process;transport
P38758	Putative oxidoreductase TDA3 [OS=Saccharomyces cerevisiae S288C]	metabolic process;transport
Q12008	phosphoglycerate mutase 2 [OS=Saccharomyces cerevisiae S288C]	metabolic process;regulation of biological process
P47148	Uncharacterized protein YJR111C [OS=Saccharomyces cerevisiae S288C]	metabolic process
Q08096	RNA 3'-terminal phosphate cyclase-like protein [OS=Saccharomyces cerevisiae S288C]	metabolic process;regulation of biological process
Q06168	Chromatin structure-remodeling complex subunit SFH1 [OS=Saccharomyces cerevisiae S288C]	cell organization and biogenesis;metabolic process;regulation of biological process;response to stimulus
P40366	Protein DLS1 [OS=Saccharomyces cerevisiae S288C]	metabolic process;regulation of biological process
P38295	Medium-chain fatty acid ethyl ester synthase/esterase 2 [OS=Saccharomyces cerevisiae S288C]	metabolic process
Q3E795	Uncharacterized protein YLR361C-A [OS=Saccharomyces cerevisiae S288C]
P38797	Protein phosphatase 2C homolog 7, mitochondrial [OS=Saccharomyces cerevisiae S288C]	metabolic process
P33401	Phosphoglucomutase 1 [OS=Saccharomyces cerevisiae S288C]	metabolic process
P25623	Suppressor of Yeast Profilin deletion [OS=Saccharomyces cerevisiae S288C]	cell organization and biogenesis;regulation of biological process;transport
P25374	Cysteine desulfurase, mitochondrial [OS=Saccharomyces cerevisiae S288C]	cell organization and biogenesis;cellular homeostasis;metabolic process
P47117	actin-related protein 3 [OS=Saccharomyces cerevisiae S288C]	cell growth;cell organization and biogenesis;regulation of biological process
P32381	Actin-related protein 2 [OS=Saccharomyces cerevisiae S288C]	cell growth;cell organization and biogenesis;regulation of biological process;transport
P38922	Protein HRB1 [OS=Saccharomyces cerevisiae S288C]	metabolic process;transport
P26755	Replication factor A protein 3 [OS=Saccharomyces cerevisiae S288C]	cell organization and biogenesis;metabolic process;response to stimulus
Q04409	Putative glucokinase-2 [OS=Saccharomyces cerevisiae S288C]	cell differentiation;cellular homeostasis;metabolic process;regulation of biological process
P54783	D-arabinono-1,4-lactone oxidase [OS=Saccharomyces cerevisiae S288C]	metabolic process;response to stimulus
P25567	RNA-binding protein SRO9 [OS=Saccharomyces cerevisiae S288C]	metabolic process
P40502	Altered inheritance of mitochondria protein 19, mitochondrial [OS=Saccharomyces cerevisiae S288C]
P37302	aminopeptidase Y [OS=Saccharomyces cerevisiae S288C]	metabolic process
P32497	Eukaryotic translation initiation factor 3 subunit C [OS=Saccharomyces cerevisiae S288C]	metabolic process
Q12117	Protein MRH1 [OS=Saccharomyces cerevisiae S288C]	regulation of biological process;transport
P06174	uroporphyrinogen-III synthase [OS=Saccharomyces cerevisiae S288C]	metabolic process
Q05979	kynureninase [OS=Saccharomyces cerevisiae S288C]	metabolic process
P38821	Aspartyl aminopeptidase 4 [OS=Saccharomyces cerevisiae S288C]	metabolic process
P47032	protein PRY1 [OS=Saccharomyces cerevisiae S288C]	transport
Q12234	GRIP domain-containing protein RUD3 [OS=Saccharomyces cerevisiae S288C]	metabolic process;regulation of biological process;transport
P38716	uncharacterized trans-sulfuration enzyme YHR112C [OS=Saccharomyces cerevisiae S288C]	metabolic process
P40515	mitochondrial fission 1 protein [OS=Saccharomyces cerevisiae S288C]	cell death;cell organization and biogenesis;regulation of biological process
Q01454	DNA polymerase alpha-binding protein [OS=Saccharomyces cerevisiae S288C]	cell organization and biogenesis;metabolic process;response to stimulus
P25358	Elongation of fatty acids protein 2 [OS=Saccharomyces cerevisiae S288C]	metabolic process;transport
P36047	protein phosphatase 1 regulatory subunit SDS22 [OS=Saccharomyces cerevisiae S288C]	cell division;regulation of biological process
Q12265	Ribose-phosphate pyrophosphokinase 5 [OS=Saccharomyces cerevisiae S288C]	cell organization and biogenesis;metabolic process
P40555	Probable 26S proteasome regulatory subunit p27 [OS=Saccharomyces cerevisiae S288C]	cell organization and biogenesis;metabolic process
Q08601	Metacaspase-1 [OS=Saccharomyces cerevisiae S288C]	cell death;metabolic process
P39107	Mannan polymerase complexes subunit MNN9 [OS=Saccharomyces cerevisiae S288C]	metabolic process
P37898	Alanine/arginine aminopeptidase [OS=Saccharomyces cerevisiae S288C]	metabolic process
P54999	Small nuclear ribonucleoprotein F [OS=Saccharomyces cerevisiae S288C]	cell organization and biogenesis;metabolic process
P13298	Orotate phosphoribosyltransferase 1 [OS=Saccharomyces cerevisiae S288C]	metabolic process
P53131	pre-mRNA-splicing factor ATP-dependent RNA helicase PRP43 [OS=Saccharomyces cerevisiae S288C]	cell organization and biogenesis;metabolic process
P40558	Cytosolic Fe-S cluster assembly factor CFD1 [OS=Saccharomyces cerevisiae S288C]	cell organization and biogenesis;metabolic process
P00045	Cytochrome c iso-2 [OS=Saccharomyces cerevisiae S288C]	metabolic process;transport
P39008	Poly(A) ribonuclease pop2 [OS=Saccharomyces cerevisiae S288C]	metabolic process;regulation of biological process
Q01080	DNA-directed RNA polymerase I subunit RPA49 [OS=Saccharomyces cerevisiae S288C]	cell organization and biogenesis;metabolic process
P38260	Hsp70 nucleotide exchange factor FES1 [OS=Saccharomyces cerevisiae S288C]	metabolic process;regulation of biological process;response to stimulus
P32558	FACT complex subunit SPT16 [OS=Saccharomyces cerevisiae S288C]	cell organization and biogenesis;metabolic process;regulation of biological process;response to stimulus
Q04201	CUE domain-containing protein CUE4 [OS=Saccharomyces cerevisiae S288C]	metabolic process;regulation of biological process
P11792	serine/threonine-protein kinase SCH9 [OS=Saccharomyces cerevisiae S288C]	cell organization and biogenesis;metabolic process;regulation of biological process;response to stimulus
P32453	Protein ATP11, mitochondrial [OS=Saccharomyces cerevisiae S288C]	cell organization and biogenesis
P32895	ribose-phosphate pyrophosphokinase 1 [OS=Saccharomyces cerevisiae S288C]	cell organization and biogenesis;metabolic process
A6ZSX1	ATP-dependent rRNA helicase RRP3 [OS=Saccharomyces cerevisiae YJM789]	metabolic process
Q08686	Thiosulfate sulfurtransferase TUM1 [OS=Saccharomyces cerevisiae S288C]	metabolic process
Q99316	protein disulfide isomerase MPD2 [OS=Saccharomyces cerevisiae S288C]	cellular homeostasis;metabolic process;regulation of biological process;response to stimulus
P38840	Aromatic amino acid aminotransferase 2 [OS=Saccharomyces cerevisiae S288C]	metabolic process
A6ZXU0	ATP-dependent RNA helicase DBP10 [OS=Saccharomyces cerevisiae YJM789]	metabolic process
P53622	coatomer subunit alpha [OS=Saccharomyces cerevisiae S288C]	transport
P53164	NADH pyrophosphatase [OS=Saccharomyces cerevisiae S288C]	metabolic process
P42835	Protein EGT2 [OS=Saccharomyces cerevisiae S288C]	cell division
Q03954	DASH complex subunit SPC19 [OS=Saccharomyces cerevisiae S288C]	cell division;cell organization and biogenesis;regulation of biological process
Q04225	Ribosome assembly protein RRB1 [OS=Saccharomyces cerevisiae S288C]	metabolic process
Q9URQ5	High temperature lethal protein 1 [OS=Saccharomyces cerevisiae S288C]	cell organization and biogenesis;metabolic process;regulation of biological process;response to stimulus
P33307	importin alpha re-exporter [OS=Saccharomyces cerevisiae S288C]	cell division;regulation of biological process;transport
Q08235	ribosome biogenesis protein BRX1 [OS=Saccharomyces cerevisiae S288C]	cell organization and biogenesis
P05453	Eukaryotic peptide chain release factor GTP-binding subunit [OS=Saccharomyces cerevisiae S288C]	cell organization and biogenesis;metabolic process
Q06523	uncharacterized protein YPR148C [OS=Saccharomyces cerevisiae S288C]
P38166	Protein transport protein sft2 [OS=Saccharomyces cerevisiae S288C]	transport
P27466	Calcium/calmodulin-dependent protein kinase I [OS=Saccharomyces cerevisiae S288C]	metabolic process;regulation of biological process;response to stimulus
P25632	Chromatin structure-remodeling complex protein RSC6 [OS=Saccharomyces cerevisiae S288C]	cell organization and biogenesis;metabolic process;regulation of biological process
P16451	Pyruvate dehydrogenase complex protein X component, mitochondrial [OS=Saccharomyces cerevisiae S288C]	metabolic process
P54861	Dynamin-related protein DNM1 [OS=Saccharomyces cerevisiae S288C]	cell communication;cell organization and biogenesis;metabolic process;response to stimulus
Q12091	Damage response protein 1 [OS=Saccharomyces cerevisiae S288C]	regulation of biological process
Q12489	Cysteine-rich and transmembrane domain-containing protein YDL012C [OS=Saccharomyces cerevisiae S288C]
Q12248	DASH complex subunit Dad1 [OS=Saccharomyces cerevisiae S288C]	cell division;cell organization and biogenesis;regulation of biological process
Q08723	26S proteasome regulatory subunit RPN8 [OS=Saccharomyces cerevisiae S288C]	metabolic process
P69850	dash complex subunit dad3 [OS=Saccharomyces cerevisiae S288C]	cell division;cell organization and biogenesis;regulation of biological process
P39984	Histone acetyltransferase type B subunit 2 [OS=Saccharomyces cerevisiae S288C]	cell organization and biogenesis;metabolic process;regulation of biological process
Q05926	Glutaredoxin-8 [OS=Saccharomyces cerevisiae S288C]	cellular homeostasis;metabolic process;regulation of biological process;transport
Q07418	peroxisomal membrane protein import receptor PEX19 [OS=Saccharomyces cerevisiae S288C]	cell organization and biogenesis;regulation of biological process;transport
P25342	cell division control protein 10 [OS=Saccharomyces cerevisiae S288C]	cell division;cell organization and biogenesis
Q08972	[NU+] prion formation protein 1 [OS=Saccharomyces cerevisiae S288C]	transport
Q00245	GTP-binding protein RHO3 [OS=Saccharomyces cerevisiae S288C]	cell organization and biogenesis;regulation of biological process;response to stimulus
P33333	Probable 1-acyl-sn-glycerol-3-phosphate acyltransferase [OS=Saccharomyces cerevisiae S288C]	metabolic process
P32787	Mitochondrial genome maintenance protein MGM101 [OS=Saccharomyces cerevisiae S288C]	cell organization and biogenesis;metabolic process;response to stimulus
Q99312	IMP-specific 5'-nucleotidase 1 [OS=Saccharomyces cerevisiae S288C]	metabolic process
P53549	26S proteasome subunit RPT4 [OS=Saccharomyces cerevisiae S288C]	cell organization and biogenesis;metabolic process;regulation of biological process;response to stimulus
P38860	GTPase MTG2, mitochondrial [OS=Saccharomyces cerevisiae S288C]	metabolic process
P39743	Reduced viability upon starvation protein 167 [OS=Saccharomyces cerevisiae S288C]	cell organization and biogenesis;regulation of biological process;transport
P53301	Probable glycosidase CRH1 [OS=Saccharomyces cerevisiae S288C]	cell organization and biogenesis;metabolic process
P54003	Protein SUR7 [OS=Saccharomyces cerevisiae S288C]	cell differentiation;cell organization and biogenesis;transport
Q12165	ATP synthase subunit delta, mitochondrial [OS=Saccharomyces cerevisiae S288C]	metabolic process;transport
P38109	Putative serine carboxypeptidase YBR139W [OS=Saccharomyces cerevisiae S288C]	metabolic process
P28625	Protein YIM1 [OS=Saccharomyces cerevisiae S288C]	metabolic process;response to stimulus
P10964	DNA-directed RNA polymerase I subunit RPA190 [OS=Saccharomyces cerevisiae S288C]	metabolic process
A6ZRX0	ATP-dependent RNA helicase dbp2 [OS=Saccharomyces cerevisiae YJM789]	metabolic process
P11075	protein transport protein SEC7 [OS=Saccharomyces cerevisiae S288C]	cell organization and biogenesis;regulation of biological process;transport
P43569	CCR4-associated factor 16 [OS=Saccharomyces cerevisiae S288C]	regulation of biological process
P49334	Mitochondrial import receptor subunit tom22 [OS=Saccharomyces cerevisiae S288C]	cell organization and biogenesis;transport
P50085	Prohibitin-2 [OS=Saccharomyces cerevisiae S288C]	cell organization and biogenesis;metabolic process;regulation of biological process
P24031	Constitutive acid phosphatase [OS=Saccharomyces cerevisiae S288C]	metabolic process
P33322	H/ACA ribonucleoprotein complex subunit 4 [OS=Saccharomyces cerevisiae S288C]	cell division;metabolic process
P10869	Aspartokinase [OS=Saccharomyces cerevisiae S288C]	metabolic process
P12945	N-terminal acetyltransferase A complex subunit NAT1 [OS=Saccharomyces cerevisiae S288C]	metabolic process
P39713	Probable diacetyl reductase [(R)-acetoin forming] 2 [OS=Saccharomyces cerevisiae S288C]	metabolic process
P53723	UPF0674 endoplasmic reticulum membrane protein YNR021W [OS=Saccharomyces cerevisiae S288C]
P38217	Importin subunit beta-2 [OS=Saccharomyces cerevisiae S288C]	transport
P43619	nicotinate-nucleotide pyrophosphorylase [carboxylating] [OS=Saccharomyces cerevisiae S288C]	metabolic process
P46784	40S ribosomal protein S10-B [OS=Saccharomyces cerevisiae S288C]	cell communication;cell organization and biogenesis;metabolic process;regulation of biological process;response to stimulus;transport
P21827	Guanine nucleotide exchange factor SRM1 [OS=Saccharomyces cerevisiae S288C]	cell division;regulation of biological process;response to stimulus;transport
P43609	Chromatin structure-remodeling complex protein RSC8 [OS=Saccharomyces cerevisiae S288C]	cell organization and biogenesis;metabolic process;regulation of biological process;response to stimulus
Q05515	Survival factor 1 [OS=Saccharomyces cerevisiae S288C]	response to stimulus
P22217	thioredoxin-1 [OS=Saccharomyces cerevisiae S288C]	cell organization and biogenesis;cellular homeostasis;metabolic process;regulation of biological process;response to stimulus;transport
P32337	Importin subunit beta-3 [OS=Saccharomyces cerevisiae S288C]	regulation of biological process;transport
Q07688	Phosphorelay intermediate protein YPD1 [OS=Saccharomyces cerevisiae S288C]	metabolic process;regulation of biological process;response to stimulus
Q06892	NADH kinase POS5, mitochondrial [OS=Saccharomyces cerevisiae S288C]	metabolic process;response to stimulus
P25343	Reduced viability upon starvation protein 161 [OS=Saccharomyces cerevisiae S288C]	cell organization and biogenesis;conjugation;reproduction;response to stimulus;transport
P07267	saccharopepsin [OS=Saccharomyces cerevisiae S288C]	cell communication;cell organization and biogenesis;metabolic process;response to stimulus;transport
Q12166	2-isopropylmalate synthase 2, mitochondrial [OS=Saccharomyces cerevisiae S288C]	metabolic process
P38197	Pyridoxal phosphate homeostasis protein [OS=Saccharomyces cerevisiae S288C]
Q12029	Probable mitochondrial transport protein fsf1 [OS=Saccharomyces cerevisiae S288C]	transport
P36046	Mitochondrial intermembrane space import and assembly protein 40 [OS=Saccharomyces cerevisiae S288C]	cellular component movement;metabolic process;response to stimulus;transport
P53128	Methylenetetrahydrofolate reductase 2 [OS=Saccharomyces cerevisiae S288C]	metabolic process
Q12178	Cytosine deaminase [OS=Saccharomyces cerevisiae S288C]	metabolic process
P53250	Twinfilin-1 [OS=Saccharomyces cerevisiae S288C]	cell organization and biogenesis;regulation of biological process
P53290	GTP-binding protein GTR2 [OS=Saccharomyces cerevisiae S288C]	cell communication;cell organization and biogenesis;metabolic process;regulation of biological process;response to stimulus;transport
P34221	protein phosphatase 2c homolog 3 [OS=Saccharomyces cerevisiae S288C]	metabolic process;regulation of biological process
Q04175	Importin beta SMX1 [OS=Saccharomyces cerevisiae S288C]	transport
P32335	Protein MSS51, mitochondrial [OS=Saccharomyces cerevisiae S288C]	metabolic process;regulation of biological process
Q02732	Central kinetochore subunit CTF19 [OS=Saccharomyces cerevisiae S288C]	cell division;cell organization and biogenesis;regulation of biological process
P28007	H/ACA ribonucleoprotein complex subunit 1 [OS=Saccharomyces cerevisiae S288C]	metabolic process
P32356	neutral trehalase [OS=Saccharomyces cerevisiae S288C]	cell communication;metabolic process;response to stimulus
Q12329	heat shock protein 42 [OS=Saccharomyces cerevisiae S288C]	cell organization and biogenesis
Q04067	Eukaryotic translation initiation factor 3 subunit G [OS=Saccharomyces cerevisiae S288C]	cell organization and biogenesis;metabolic process
Q03835	Monothiol glutaredoxin-3 [OS=Saccharomyces cerevisiae S288C]	cell organization and biogenesis;cellular homeostasis;metabolic process;regulation of biological process;response to stimulus
P19955	37S ribosomal protein YMR-31, mitochondrial [OS=Saccharomyces cerevisiae S288C]	cell organization and biogenesis;metabolic process
P38886	26S proteasome regulatory subunit RPN10 [OS=Saccharomyces cerevisiae S288C]	cell organization and biogenesis;metabolic process
P33775	Dolichyl-phosphate-mannose--protein mannosyltransferase 1 [OS=Saccharomyces cerevisiae S288C]	cell organization and biogenesis;metabolic process;regulation of biological process;response to stimulus;transport
P31384	glucose-repressible alcohol dehydrogenase transcriptional effector [OS=Saccharomyces cerevisiae S288C]	metabolic process;regulation of biological process
P24583	Protein kinase C-like 1 [OS=Saccharomyces cerevisiae S288C]	cell organization and biogenesis;metabolic process;regulation of biological process;response to stimulus
P32897	Mitochondrial import inner membrane translocase subunit tim23 [OS=Saccharomyces cerevisiae S288C]	transport
P35176	peptidyl-prolyl cis-trans isomerase D [OS=Saccharomyces cerevisiae S288C]	metabolic process
Q3E754	40S ribosomal protein S21-B [OS=Saccharomyces cerevisiae S288C]	metabolic process
Q3E7A3	Uncharacterized protein YJL133C-A [OS=Saccharomyces cerevisiae S288C]
A6ZZG0	Cell wall mannoprotein PIR1 [OS=Saccharomyces cerevisiae YJM789]	cell organization and biogenesis
P43594	MICOS complex subunit MIC19 [OS=Saccharomyces cerevisiae S288C]	cell organization and biogenesis
P17898	Cholinephosphotransferase 1 [OS=Saccharomyces cerevisiae S288C]	metabolic process
P53615	Carbonic anhydrase [OS=Saccharomyces cerevisiae S288C]	response to stimulus
Q05029	Protein BCH1 [OS=Saccharomyces cerevisiae S288C]	metabolic process;transport
P32891	D-lactate dehydrogenase [cytochrome] 1, mitochondrial [OS=Saccharomyces cerevisiae S288C]	metabolic process
P36015	Synaptobrevin homolog YKT6 [OS=Saccharomyces cerevisiae S288C]	cell organization and biogenesis;transport
C8ZGZ3	folylpolyglutamate synthase [OS=Saccharomyces cerevisiae EC1118]	metabolic process
Q06010	A-factor-processing enzyme [OS=Saccharomyces cerevisiae S288C]	metabolic process;response to stimulus
P39935	Eukaryotic initiation factor 4F subunit p150 [OS=Saccharomyces cerevisiae S288C]	cell organization and biogenesis;metabolic process;regulation of biological process
P20434	DNA-directed RNA polymerases I, II, and III subunit RPABC1 [OS=Saccharomyces cerevisiae S288C]	metabolic process
P89102	Exocyst complex component SEC5 [OS=Saccharomyces cerevisiae S288C]	cell organization and biogenesis;transport
P39998	Enhancer of mRNA-decapping protein 3 [OS=Saccharomyces cerevisiae S288C]	cell organization and biogenesis;metabolic process;regulation of biological process
P36033	Ferric/cupric reductase transmembrane component 2 [OS=Saccharomyces cerevisiae S288C]	cellular homeostasis;metabolic process;transport
Q03579	Ceramide synthase subunit LIP1 [OS=Saccharomyces cerevisiae S288C]	metabolic process
Q06151	M7GpppX diphosphatase [OS=Saccharomyces cerevisiae S288C]	cell communication;metabolic process;regulation of biological process;response to stimulus
P40009	golgi apyrase [OS=Saccharomyces cerevisiae S288C]	metabolic process
Q06449	[PSI+] inducibility protein 3 [OS=Saccharomyces cerevisiae S288C]	regulation of biological process;transport
A5Z2X5	UPF0495 protein YPR010C-A [OS=Saccharomyces cerevisiae S288C]
P17709	Glucokinase-1 [OS=Saccharomyces cerevisiae S288C]	cellular homeostasis;metabolic process;transport
Q06011	Protein ECM19 [OS=Saccharomyces cerevisiae S288C]	cell organization and biogenesis
P33892	eIF-2-alpha kinase activator GCN1 [OS=Saccharomyces cerevisiae S288C]	cell communication;regulation of biological process;response to stimulus
P25349	Flavoprotein-like protein YCP4 [OS=Saccharomyces cerevisiae S288C]	metabolic process
P40368	Nucleoporin NUP82 [OS=Saccharomyces cerevisiae S288C]	transport
P27614	carboxypeptidase S [OS=Saccharomyces cerevisiae S288C]	metabolic process
P31376	swr1-complex protein 3 [OS=Saccharomyces cerevisiae S288C]	cell organization and biogenesis;metabolic process;regulation of biological process
A6ZLG8	Mitochondrial outer membrane protein OM14 [OS=Saccharomyces cerevisiae YJM789]
P32342	signal recognition particle subunit Srp21 [OS=Saccharomyces cerevisiae S288C]	transport
P32565	26S proteasome regulatory subunit RPN2 [OS=Saccharomyces cerevisiae S288C]	cell organization and biogenesis;metabolic process;regulation of biological process
P32790	Actin cytoskeleton-regulatory complex protein SLA1 [OS=Saccharomyces cerevisiae S288C]	cell organization and biogenesis;regulation of biological process;transport
E7KDM2	Cruciform DNA-recognizing protein 1 [OS=Saccharomyces cerevisiae AWRI796]
P53731	Actin-related protein 2/3 complex subunit 2 [OS=Saccharomyces cerevisiae S288C]	cell organization and biogenesis;regulation of biological process;transport
P40580	Benzil reductase ((S)-benzoin forming) IRC24 [OS=Saccharomyces cerevisiae S288C]	metabolic process
Q08773	iswi chromatin-remodeling complex atpase isw2 [OS=Saccharomyces cerevisiae S288C]	cell organization and biogenesis;metabolic process;regulation of biological process;response to stimulus
Q12349	ATP synthase subunit H, mitochondrial [OS=Saccharomyces cerevisiae S288C]	cell organization and biogenesis;metabolic process;transport
P30656	proteasome subunit beta type-5 [OS=Saccharomyces cerevisiae S288C]	cell organization and biogenesis;metabolic process
Q05775	Eukaryotic translation initiation factor 3 subunit J [OS=Saccharomyces cerevisiae S288C]	metabolic process
P06738	glycogen phosphorylase [OS=Saccharomyces cerevisiae S288C]	metabolic process
P11745	Ran GTPase-activating protein 1 [OS=Saccharomyces cerevisiae S288C]	regulation of biological process;transport
P31688	trehalose-phosphatase [OS=Saccharomyces cerevisiae S288C]	metabolic process;response to stimulus
P32468	Cell division control protein 12 [OS=Saccharomyces cerevisiae S288C]	cell division;cell organization and biogenesis;regulation of biological process
P42940	Probable electron transfer flavoprotein subunit beta [OS=Saccharomyces cerevisiae S288C]	metabolic process;transport
P00360	glyceraldehyde-3-phosphate dehydrogenase 1 [OS=Saccharomyces cerevisiae S288C]	metabolic process
P33297	26S proteasome regulatory subunit 6A [OS=Saccharomyces cerevisiae S288C]	cell organization and biogenesis;metabolic process;regulation of biological process
P25631	Ankyrin repeat-containing protein YCR051W [OS=Saccharomyces cerevisiae S288C]
P39003	High-affinity hexose transporter HXT6 [OS=Saccharomyces cerevisiae S288C]	transport
P53628	Transcription regulatory protein SNF12 [OS=Saccharomyces cerevisiae S288C]	cell communication;metabolic process;regulation of biological process;response to stimulus
P33330	phosphoserine aminotransferase [OS=Saccharomyces cerevisiae S288C]	metabolic process
P39974	Uncharacterized protein YEL073C [OS=Saccharomyces cerevisiae S288C]
P47001	Cell wall mannoprotein CIS3 [OS=Saccharomyces cerevisiae S288C]	cell organization and biogenesis
P32915	Protein transport protein SEC61 [OS=Saccharomyces cerevisiae S288C]	metabolic process;transport
P47068	Myosin tail region-interacting protein MTI1 [OS=Saccharomyces cerevisiae S288C]	cell organization and biogenesis;regulation of biological process
P07277	mevalonate kinase [OS=Saccharomyces cerevisiae S288C]	metabolic process
Q00055	Glycerol-3-phosphate dehydrogenase [NAD(+)] 1 [OS=Saccharomyces cerevisiae S288C]	cell organization and biogenesis;cellular homeostasis;metabolic process;transport
P53981	Uncharacterized phosphatase YNL010W [OS=Saccharomyces cerevisiae S288C]	metabolic process
P07143	Cytochrome c1, heme protein, mitochondrial [OS=Saccharomyces cerevisiae S288C]	metabolic process;transport
Q02196	Adenylyl-sulfate kinase [OS=Saccharomyces cerevisiae S288C]	metabolic process
P51998	54S ribosomal protein yml6, mitochondrial [OS=Saccharomyces cerevisiae S288C]	cell organization and biogenesis;metabolic process
A6ZRK4-1	Cysteine proteinase 1, mitochondrial [OS=Saccharomyces cerevisiae YJM789]	metabolic process
P02400	60S acidic ribosomal protein P2-beta [OS=Saccharomyces cerevisiae S288C]	metabolic process;regulation of biological process
P24521	phosphomevalonate kinase [OS=Saccharomyces cerevisiae S288C]	metabolic process
Q07540	Frataxin homolog, mitochondrial [OS=Saccharomyces cerevisiae S288C]	cell organization and biogenesis;cellular homeostasis;metabolic process;response to stimulus;transport
P38328	Actin-related protein 2/3 complex subunit 1 [OS=Saccharomyces cerevisiae S288C]	cell organization and biogenesis;regulation of biological process
Q06668	Methyltransferase OMS1, mitochondrial [OS=Saccharomyces cerevisiae S288C]	metabolic process
P31412	V-type proton ATPase subunit C [OS=Saccharomyces cerevisiae S288C]	cell growth;cell organization and biogenesis;cellular homeostasis;transport
O43137	Uncharacterized protein YBR085C-A [OS=Saccharomyces cerevisiae S288C]
Q3E752	Uncharacterized protein YPR036W-A [OS=Saccharomyces cerevisiae S288C]	cell differentiation
P38428	Coupling of ubiquitin conjugation to ER degradation protein 1 [OS=Saccharomyces cerevisiae S288C]	metabolic process;regulation of biological process
Q08971	Protein PBDC1 homolog [OS=Saccharomyces cerevisiae S288C]
P38804	Restriction of telomere capping protein 3 [OS=Saccharomyces cerevisiae S288C]	metabolic process
Q12497	Protein FMP16, mitochondrial [OS=Saccharomyces cerevisiae S288C]
Q3E731	Cytochrome c oxidase assembly protein COX19 [OS=Saccharomyces cerevisiae S288C]	cell organization and biogenesis;metabolic process;transport
Q12109	Tryptophan--tRNA ligase, cytoplasmic [OS=Saccharomyces cerevisiae S288C]	metabolic process
P16547	Mitochondrial outer membrane protein OM45 [OS=Saccharomyces cerevisiae S288C]
Q01976	ADP-ribose pyrophosphatase [OS=Saccharomyces cerevisiae S288C]	metabolic process
P40518	Actin-related protein 2/3 complex subunit 5 [OS=Saccharomyces cerevisiae S288C]	cell organization and biogenesis;regulation of biological process
P40075	Vesicle-associated membrane protein-associated protein SCS2 [OS=Saccharomyces cerevisiae S288C]	cell organization and biogenesis;metabolic process;regulation of biological process
P35189	Transcription initiation factor TFIID subunit 14 [OS=Saccharomyces cerevisiae S288C]	cell organization and biogenesis;metabolic process;regulation of biological process
P06787	Calmodulin [OS=Saccharomyces cerevisiae S288C]	cell division;cell organization and biogenesis;metabolic process;regulation of biological process;reproduction;transport
P14907	nucleoporin nsp1 [OS=Saccharomyces cerevisiae S288C]	transport
P40482	Protein transport protein sec24 [OS=Saccharomyces cerevisiae S288C]	cell communication;cell organization and biogenesis;metabolic process;regulation of biological process;response to stimulus;transport
P38911	FK506-binding nuclear protein [OS=Saccharomyces cerevisiae S288C]	cell organization and biogenesis;metabolic process;regulation of biological process
P16965	ATPase-stabilizing factor 15 kDa protein [OS=Saccharomyces cerevisiae S288C]	cell communication;response to stimulus
P51862	RHO1 GDP-GTP exchange protein 2 [OS=Saccharomyces cerevisiae S288C]	regulation of biological process;response to stimulus
P40579	Uncharacterized oxidoreductase YIR035C [OS=Saccharomyces cerevisiae S288C]	metabolic process
P0CH09	Ubiquitin-60S ribosomal protein L40 [OS=Saccharomyces cerevisiae S288C]	cell organization and biogenesis;metabolic process;transport
P40069	Importin subunit beta-4 [OS=Saccharomyces cerevisiae S288C]	regulation of biological process;transport
P01098	ATPase-stabilizing factor 9 kDa, mitochondrial [OS=Saccharomyces cerevisiae S288C]	regulation of biological process
P36139	protein PET10 [OS=Saccharomyces cerevisiae S288C]	metabolic process
Q04344	Hit family protein 1 [OS=Saccharomyces cerevisiae S288C]	metabolic process
P39726	Glycine cleavage system H protein, mitochondrial [OS=Saccharomyces cerevisiae S288C]	metabolic process
P53155	Uncharacterized protein YGL082W [OS=Saccharomyces cerevisiae S288C]	metabolic process
P00447	Superoxide dismutase [Mn], mitochondrial [OS=Saccharomyces cerevisiae S288C]	metabolic process;response to stimulus
P14020	dolichol-phosphate mannosyltransferase [OS=Saccharomyces cerevisiae S288C]	metabolic process
Q06263	vacuolar protein sorting-associated protein VTA1 [OS=Saccharomyces cerevisiae S288C]	regulation of biological process;transport
Q08193	1,3-beta-glucanosyltransferase GAS5 [OS=Saccharomyces cerevisiae S288C]	cell organization and biogenesis;metabolic process
A6ZMQ6	Cx9C motif-containing protein 4, mitochondrial [OS=Saccharomyces cerevisiae YJM789]
Q04307	DNA-directed RNA polymerase III subunit RPC10 [OS=Saccharomyces cerevisiae S288C]	metabolic process
P53738	Multifunctional methyltransferase subunit trm112 [OS=Saccharomyces cerevisiae S288C]	metabolic process
P07285	anthranilate phosphoribosyltransferase [OS=Saccharomyces cerevisiae S288C]	metabolic process
P00958	Methionine--tRNA ligase, cytoplasmic [OS=Saccharomyces cerevisiae S288C]	metabolic process
P43582	WW domain-containing protein WWM1 [OS=Saccharomyces cerevisiae S288C]	cell death
Q03048	Cofilin [OS=Saccharomyces cerevisiae S288C]	cell organization and biogenesis;transport
P38912	eukaryotic translation initiation factor 1A [OS=Saccharomyces cerevisiae S288C]	cell organization and biogenesis;metabolic process
Q12285	Ubiquitin-like protein MDY2 [OS=Saccharomyces cerevisiae S288C]	cell organization and biogenesis;transport
P39938	40S ribosomal protein S26-A [OS=Saccharomyces cerevisiae S288C]	cell organization and biogenesis;metabolic process;transport
Q05778	Proteasome chaperone 1 [OS=Saccharomyces cerevisiae S288C]	cell organization and biogenesis
P19524	myosin-2 [OS=Saccharomyces cerevisiae S288C]	cell division;cell growth;cell organization and biogenesis;cellular component movement;transport
P32590	Heat shock protein homolog SSE2 [OS=Saccharomyces cerevisiae S288C]	metabolic process;regulation of biological process
Q01662	Methionine aminopeptidase 1 [OS=Saccharomyces cerevisiae S288C]	metabolic process;regulation of biological process
P42938	Probable ATP-dependent kinase TDA10 [OS=Saccharomyces cerevisiae S288C]	metabolic process
P28000	DNA-directed RNA polymerases I and III subunit RPAC2 [OS=Saccharomyces cerevisiae S288C]	metabolic process
P39986	Manganese-transporting ATPase 1 [OS=Saccharomyces cerevisiae S288C]	cell communication;cellular homeostasis;response to stimulus;transport
P19882	heat shock protein 60, mitochondrial [OS=Saccharomyces cerevisiae S288C]	cell organization and biogenesis;metabolic process;regulation of biological process;transport
P40496	37S ribosomal protein S25, mitochondrial [OS=Saccharomyces cerevisiae S288C]	cell organization and biogenesis;metabolic process
P39931	protein SSP120 [OS=Saccharomyces cerevisiae S288C]
P40093	UPF0160 protein YER156C [OS=Saccharomyces cerevisiae S288C]
P07274	Profilin [OS=Saccharomyces cerevisiae S288C]	cell organization and biogenesis;regulation of biological process;transport
P32570	Mediator of RNA polymerase II transcription subunit 22 [OS=Saccharomyces cerevisiae S288C]	metabolic process;regulation of biological process
Q06103	26S proteasome regulatory subunit RPN7 [OS=Saccharomyces cerevisiae S288C]	metabolic process;regulation of biological process
P15646	rRNA 2'-O-methyltransferase fibrillarin [OS=Saccharomyces cerevisiae S288C]	cell organization and biogenesis;metabolic process;regulation of biological process
P39077	T-complex protein 1 subunit gamma [OS=Saccharomyces cerevisiae S288C]	metabolic process
Q12480	Probable electron transfer flavoprotein subunit alpha, mitochondrial [OS=Saccharomyces cerevisiae S288C]	metabolic process;transport
P09950	5-aminolevulinate synthase, mitochondrial [OS=Saccharomyces cerevisiae S288C]	metabolic process
P0C0X0	40S ribosomal protein S28-B [OS=Saccharomyces cerevisiae S288C]	cell organization and biogenesis;metabolic process;regulation of biological process;transport
P07273	transcription elongation factor S-II [OS=Saccharomyces cerevisiae S288C]	cell organization and biogenesis;metabolic process;regulation of biological process
P10080	Single-stranded nucleic acid-binding protein [OS=Saccharomyces cerevisiae S288C]	regulation of biological process;response to stimulus
A6ZT99	Nascent polypeptide-associated complex subunit alpha [OS=Saccharomyces cerevisiae YJM789]	transport
P39926	Protein SSO2 [OS=Saccharomyces cerevisiae S288C]	cell organization and biogenesis;transport
P47079	T-complex protein 1 subunit theta [OS=Saccharomyces cerevisiae S288C]	metabolic process;regulation of biological process
A6ZMK5	Eukaryotic translation initiation factor 3 subunit I [OS=Saccharomyces cerevisiae YJM789]	metabolic process
P22139	DNA-directed RNA polymerases I, II, and III subunit RPABC5 [OS=Saccharomyces cerevisiae S288C]	metabolic process
P40509	coatomer subunit epsilon [OS=Saccharomyces cerevisiae S288C]	cell organization and biogenesis;transport
P14120	60S ribosomal protein L30 [OS=Saccharomyces cerevisiae S288C]	metabolic process;regulation of biological process
P41807	V-type proton ATPase subunit H [OS=Saccharomyces cerevisiae S288C]	cellular homeostasis;transport
P40081	Putative magnesium-dependent phosphatase YER134C [OS=Saccharomyces cerevisiae S288C]	metabolic process
P40159	Uncharacterized protein YNL208W [OS=Saccharomyces cerevisiae S288C]
Q05905	Protein HRI1 [OS=Saccharomyces cerevisiae S288C]	cell organization and biogenesis;transport
P42842	Essential for maintenance of the cell wall protein 1 [OS=Saccharomyces cerevisiae S288C]	cell organization and biogenesis
P47128	Chromatin modification-related protein EAF6 [OS=Saccharomyces cerevisiae S288C]	cell organization and biogenesis;metabolic process;regulation of biological process;response to stimulus
P53312	Succinate--CoA ligase [ADP-forming] subunit beta, mitochondrial [OS=Saccharomyces cerevisiae S288C]	metabolic process;response to stimulus
P32327	pyruvate carboxylase 2 [OS=Saccharomyces cerevisiae S288C]	metabolic process
P25373	Glutaredoxin-1 [OS=Saccharomyces cerevisiae S288C]	cellular homeostasis;metabolic process;regulation of biological process;response to stimulus;transport
P02557	tubulin beta chain [OS=Saccharomyces cerevisiae S288C]	cell organization and biogenesis;cellular component movement;regulation of biological process;response to stimulus;transport
P05030	plasma membrane ATPase 1 [OS=Saccharomyces cerevisiae S288C]	cell organization and biogenesis;metabolic process;transport
P23639	Proteasome subunit alpha type-2 [OS=Saccharomyces cerevisiae S288C]	metabolic process
P25367	[PIN+] prion protein RNQ1 [OS=Saccharomyces cerevisiae S288C]
P11632	Non-histone chromosomal protein 6A [OS=Saccharomyces cerevisiae S288C]	cell organization and biogenesis;metabolic process;regulation of biological process;response to stimulus
P14843	Phospho-2-dehydro-3-deoxyheptonate aldolase, phenylalanine-inhibited [OS=Saccharomyces cerevisiae S288C]	metabolic process
P32830	mitochondrial import inner membrane translocase subunit TIM12 [OS=Saccharomyces cerevisiae S288C]	cell organization and biogenesis;transport
Q02776	Mitochondrial import inner membrane translocase subunit TIM50 [OS=Saccharomyces cerevisiae S288C]	cell organization and biogenesis;metabolic process;transport
P38345	Succinate dehydrogenase assembly factor 4, mitochondrial [OS=Saccharomyces cerevisiae S288C]	cell organization and biogenesis;metabolic process;response to stimulus
P39533	Homocitrate dehydratase, mitochondrial [OS=Saccharomyces cerevisiae S288C]	metabolic process
Q03161	glucose-6-phosphate 1-epimerase [OS=Saccharomyces cerevisiae S288C]	metabolic process
Q12680	Glutamate synthase [NADH] [OS=Saccharomyces cerevisiae S288C]	metabolic process
P40089	U6 snRNA-associated Sm-like protein LSm5 [OS=Saccharomyces cerevisiae S288C]	metabolic process;response to stimulus
P53141	Myosin light chain 1 [OS=Saccharomyces cerevisiae S288C]	cell division;cell organization and biogenesis
P40040	Protein THO1 [OS=Saccharomyces cerevisiae S288C]	cell organization and biogenesis;metabolic process;transport
P15873	proliferating cell nuclear antigen [OS=Saccharomyces cerevisiae S288C]	cell organization and biogenesis;metabolic process;regulation of biological process;response to stimulus
P09457	ATP synthase subunit 5, mitochondrial [OS=Saccharomyces cerevisiae S288C]	metabolic process;transport
Q03921	Protein dopey [OS=Saccharomyces cerevisiae S288C]	cell organization and biogenesis;transport
P40513	Mitochondrial acidic protein MAM33 [OS=Saccharomyces cerevisiae S288C]	metabolic process;regulation of biological process
Q12449	Hsp90 co-chaperone AHA1 [OS=Saccharomyces cerevisiae S288C]	metabolic process;regulation of biological process;response to stimulus
P25605	Acetolactate synthase small subunit, mitochondrial [OS=Saccharomyces cerevisiae S288C]	metabolic process;regulation of biological process
P43577	glucosamine 6-phosphate N-acetyltransferase [OS=Saccharomyces cerevisiae S288C]	metabolic process
P40046	Vacuolar transporter chaperone 1 [OS=Saccharomyces cerevisiae S288C]	cell organization and biogenesis;metabolic process;transport
P22137	Clathrin heavy chain [OS=Saccharomyces cerevisiae S288C]	cell organization and biogenesis;transport
P32179	3'(2'),5'-bisphosphate nucleotidase [OS=Saccharomyces cerevisiae S288C]	metabolic process;response to stimulus
P39111	V-type proton ATPase subunit F [OS=Saccharomyces cerevisiae S288C]	cellular homeostasis;transport
P49626	60S ribosomal protein L4-B [OS=Saccharomyces cerevisiae S288C]	metabolic process
P54000	RNA polymerase II transcriptional coactivator SUB1 [OS=Saccharomyces cerevisiae S288C]	cell organization and biogenesis;metabolic process;regulation of biological process;response to stimulus
P11986	inositol-3-phosphate synthase [OS=Saccharomyces cerevisiae S288C]	metabolic process
Q04178	Hypoxanthine-guanine phosphoribosyltransferase [OS=Saccharomyces cerevisiae S288C]	metabolic process
Q12074	spermidine synthase [OS=Saccharomyces cerevisiae S288C]	metabolic process
P09232	cerevisin [OS=Saccharomyces cerevisiae S288C]	cell communication;cell differentiation;metabolic process;response to stimulus
P22696	Peptidyl-prolyl cis-trans isomerase ESS1 [OS=Saccharomyces cerevisiae S288C]	cell organization and biogenesis;metabolic process;regulation of biological process;response to stimulus
P08524	Farnesyl pyrophosphate synthase [OS=Saccharomyces cerevisiae S288C]	metabolic process
P02406	60S ribosomal protein L28 [OS=Saccharomyces cerevisiae S288C]	cell organization and biogenesis;metabolic process;response to stimulus
P14832	peptidyl-prolyl cis-trans isomerase [OS=Saccharomyces cerevisiae S288C]	cell differentiation;cell organization and biogenesis;metabolic process;regulation of biological process;transport
P52490	Ubiquitin-conjugating enzyme E2 13 [OS=Saccharomyces cerevisiae S288C]	cell organization and biogenesis;metabolic process;response to stimulus
P29311	Protein BMH1 [OS=Saccharomyces cerevisiae S288C]	cell differentiation;cell growth;cell organization and biogenesis;metabolic process;regulation of biological process;response to stimulus
P11633	Non-histone chromosomal protein 6B [OS=Saccharomyces cerevisiae S288C]	cell organization and biogenesis;metabolic process;regulation of biological process;response to stimulus
Q03690	Clustered mitochondria protein 1 [OS=Saccharomyces cerevisiae S288C]	cell organization and biogenesis;metabolic process
P36136	sedoheptulose 1,7-bisphosphatase [OS=Saccharomyces cerevisiae S288C]	metabolic process
P38705	Serine--tRNA ligase, mitochondrial [OS=Saccharomyces cerevisiae S288C]	metabolic process
P07246	Alcohol dehydrogenase 3, mitochondrial [OS=Saccharomyces cerevisiae S288C]	metabolic process
P32610	V-type proton ATPase subunit D [OS=Saccharomyces cerevisiae S288C]	cellular homeostasis;transport
P15624	Phenylalanine--tRNA ligase beta subunit [OS=Saccharomyces cerevisiae S288C]	metabolic process
P00937	Multifunctional tryptophan biosynthesis protein [OS=Saccharomyces cerevisiae S288C]	metabolic process
Q12447	Polyamine N-acetyltransferase 1 [OS=Saccharomyces cerevisiae S288C]	cell organization and biogenesis
P32566	Cell wall assembly regulator SMI1 [OS=Saccharomyces cerevisiae S288C]	cell organization and biogenesis;metabolic process;regulation of biological process
P43587	Type 1 phosphatases regulator ypi1 [OS=Saccharomyces cerevisiae S288C]	cellular homeostasis;metabolic process;regulation of biological process
P54838	dihydroxyacetone kinase 1 [OS=Saccharomyces cerevisiae S288C]	metabolic process;response to stimulus
P22943	12 kDa heat shock protein [OS=Saccharomyces cerevisiae S288C]	cell organization and biogenesis;response to stimulus
Q12287	cytochrome C oxidase copper chaperone [OS=Saccharomyces cerevisiae S288C]	cell organization and biogenesis;metabolic process;transport
P33421	Succinate dehydrogenase [ubiquinone] cytochrome b subunit, mitochondrial [OS=Saccharomyces cerevisiae S288C]	cell organization and biogenesis;metabolic process;transport
Q12460	Nucleolar protein 56 [OS=Saccharomyces cerevisiae S288C]	metabolic process
Q01329	pre-tRNA-processing protein PTA1 [OS=Saccharomyces cerevisiae S288C]	metabolic process
P47120	Deoxyhypusine hydroxylase [OS=Saccharomyces cerevisiae S288C]	cell organization and biogenesis;metabolic process
P52553	Prefoldin subunit 6 [OS=Saccharomyces cerevisiae S288C]	cell organization and biogenesis;metabolic process;regulation of biological process
P07260	Eukaryotic translation initiation factor 4E [OS=Saccharomyces cerevisiae S288C]	metabolic process;regulation of biological process
P16474	78 kDa glucose-regulated protein homolog [OS=Saccharomyces cerevisiae S288C]	cell organization and biogenesis;metabolic process;response to stimulus;transport
P12385	Eukaryotic peptide chain release factor subunit 1 [OS=Saccharomyces cerevisiae S288C]	cell organization and biogenesis;metabolic process
P35817	bromodomain-containing factor 1 [OS=Saccharomyces cerevisiae S288C]	cell differentiation;cell organization and biogenesis;metabolic process;regulation of biological process;response to stimulus
P36035	Carboxylic acid transporter protein homolog [OS=Saccharomyces cerevisiae S288C]	transport
P46672	tRNA-aminoacylation cofactor ARC1 [OS=Saccharomyces cerevisiae S288C]	metabolic process;regulation of biological process
P38682	ADP-ribosylation factor GTPase-activating protein GLO3 [OS=Saccharomyces cerevisiae S288C]	cell organization and biogenesis;regulation of biological process;transport
P06106	Homocysteine/cysteine synthase [OS=Saccharomyces cerevisiae S288C]	metabolic process
P22133	Malate dehydrogenase, cytoplasmic [OS=Saccharomyces cerevisiae S288C]	cell organization and biogenesis;metabolic process;transport
Q01855	40S ribosomal protein S15 [OS=Saccharomyces cerevisiae S288C]	cell organization and biogenesis;metabolic process;transport
P38764	26S proteasome regulatory subunit rpn1 [OS=Saccharomyces cerevisiae S288C]	metabolic process;regulation of biological process
P33448	Mitochondrial import receptor subunit TOM6 [OS=Saccharomyces cerevisiae S288C]	cell organization and biogenesis;transport
P27476	Nuclear localization sequence-binding protein [OS=Saccharomyces cerevisiae S288C]	cell organization and biogenesis;metabolic process
Q3E792	40S ribosomal protein S25-A [OS=Saccharomyces cerevisiae S288C]	metabolic process
Q3E833	EKC/KEOPS complex subunit PCC1 [OS=Saccharomyces cerevisiae S288C]	cell organization and biogenesis;metabolic process;regulation of biological process;response to stimulus
P32340	Rotenone-insensitive NADH-ubiquinone oxidoreductase, mitochondrial [OS=Saccharomyces cerevisiae S288C]	metabolic process;regulation of biological process
O94742	26S proteasome complex subunit SEM1 [OS=Saccharomyces cerevisiae S288C]	cell organization and biogenesis;metabolic process;regulation of biological process;transport
P41939	Isocitrate dehydrogenase [NADP] cytoplasmic [OS=Saccharomyces cerevisiae S288C]	metabolic process
P40037	protein HMF1 [OS=Saccharomyces cerevisiae S288C]
Q08920	Nuclear cap-binding protein subunit 2 [OS=Saccharomyces cerevisiae S288C]	metabolic process;transport
P32379	Proteasome subunit alpha type-5 [OS=Saccharomyces cerevisiae S288C]	metabolic process
P23776	glucan 1,3-beta-glucosidase I/II [OS=Saccharomyces cerevisiae S288C]	cell organization and biogenesis;metabolic process
P23644	Mitochondrial import receptor subunit TOM40 [OS=Saccharomyces cerevisiae S288C]	transport
P28495	F-actin-capping protein subunit alpha [OS=Saccharomyces cerevisiae S288C]	cell organization and biogenesis;regulation of biological process
Q03071	elongin-C [OS=Saccharomyces cerevisiae S288C]	metabolic process;regulation of biological process;response to stimulus
P32614	Fumarate reductase 1 [OS=Saccharomyces cerevisiae S288C]	metabolic process;response to stimulus
P05739	60s ribosomal protein l6-b [OS=Saccharomyces cerevisiae S288C]	cell organization and biogenesis;metabolic process
Q05022	rRNA biogenesis protein RRP5 [OS=Saccharomyces cerevisiae S288C]	cell organization and biogenesis;metabolic process
P22543	Phosphatidylinositol 3-kinase VPS34 [OS=Saccharomyces cerevisiae S288C]	cell organization and biogenesis;metabolic process;regulation of biological process;response to stimulus;transport
P15703	glucan 1,3-beta-glucosidase [OS=Saccharomyces cerevisiae S288C]	cell organization and biogenesis;metabolic process
P21243	Proteasome subunit alpha type-1 [OS=Saccharomyces cerevisiae S288C]	metabolic process
P39101	protein CAJ1 [OS=Saccharomyces cerevisiae S288C]	metabolic process
Q08561	Ino eighty subunit 4 [OS=Saccharomyces cerevisiae S288C]	cell organization and biogenesis;metabolic process;response to stimulus
Q03973	High mobility group protein 1 [OS=Saccharomyces cerevisiae S288C]	cell organization and biogenesis;metabolic process;regulation of biological process
P47169	Sulfite reductase [NADPH] subunit beta [OS=Saccharomyces cerevisiae S288C]	metabolic process
A6ZZH2	NADH-cytochrome b5 reductase 2 [OS=Saccharomyces cerevisiae YJM789]	metabolic process
P40413	T-complex protein 1 subunit epsilon [OS=Saccharomyces cerevisiae S288C]	metabolic process
P38841	Uncharacterized protein YHR138C [OS=Saccharomyces cerevisiae S288C]	cell organization and biogenesis;regulation of biological process
P41805	60S ribosomal protein L10 [OS=Saccharomyces cerevisiae S288C]	cell organization and biogenesis;metabolic process
Q01560	Nucleolar protein 3 [OS=Saccharomyces cerevisiae S288C]	cell organization and biogenesis;metabolic process;regulation of biological process;transport
P15303	Protein transport protein SEC23 [OS=Saccharomyces cerevisiae S288C]	cell communication;metabolic process;regulation of biological process;response to stimulus;transport
P43588	Ubiquitin carboxyl-terminal hydrolase RPN11 [OS=Saccharomyces cerevisiae S288C]	cell organization and biogenesis;metabolic process
Q08641	tRNA(Thr) (cytosine(32)-N(3))-methyltransferase [OS=Saccharomyces cerevisiae S288C]	cell organization and biogenesis;metabolic process
Q08742	Thiosulfate sulfurtransferase RDL2, mitochondrial [OS=Saccharomyces cerevisiae S288C]
P25491	Mitochondrial protein import protein MAS5 [OS=Saccharomyces cerevisiae S288C]	cell organization and biogenesis;metabolic process;regulation of biological process;response to stimulus;transport
P00927	Threonine dehydratase, mitochondrial [OS=Saccharomyces cerevisiae S288C]	metabolic process
P32795	Mitochondrial inner membrane i-AAA protease supercomplex subunit YME1 [OS=Saccharomyces cerevisiae S288C]	metabolic process;response to stimulus;transport
Q6Q547	H/ACA ribonucleoprotein complex subunit 3 [OS=Saccharomyces cerevisiae S288C]	cell organization and biogenesis;metabolic process
Q02326	60S ribosomal protein L6-A [OS=Saccharomyces cerevisiae S288C]	cell organization and biogenesis;metabolic process
P87108	Mitochondrial import inner membrane translocase subunit Tim10 [OS=Saccharomyces cerevisiae S288C]	cell organization and biogenesis;transport
P40054	D-3-phosphoglycerate dehydrogenase 1 [OS=Saccharomyces cerevisiae S288C]	metabolic process
P33201	Ribosome assembly factor mrt4 [OS=Saccharomyces cerevisiae S288C]	cell organization and biogenesis;metabolic process
P47912	Long-chain-fatty-acid--CoA ligase 4 [OS=Saccharomyces cerevisiae S288C]	metabolic process;transport
P40017	Carnitine O-acetyltransferase YAT2 [OS=Saccharomyces cerevisiae S288C]	metabolic process;transport
P32599	fimbrin [OS=Saccharomyces cerevisiae S288C]	cell organization and biogenesis
P10622	60S acidic ribosomal protein P1-beta [OS=Saccharomyces cerevisiae S288C]	metabolic process;regulation of biological process
P39714	(R,R)-butanediol dehydrogenase [OS=Saccharomyces cerevisiae S288C]	metabolic process
Q86ZR7	Putative uncharacterized hydrolase YKL033W-A [OS=Saccharomyces cerevisiae S288C]	metabolic process
P0CT05	Protease B inhibitor 1 [OS=Saccharomyces cerevisiae]	regulation of biological process;transport
P46681	D-2-hydroxyglutarate--pyruvate transhydrogenase DLD2 [OS=Saccharomyces cerevisiae S288C]	metabolic process
P13663	Aspartate-semialdehyde dehydrogenase [OS=Saccharomyces cerevisiae S288C]	metabolic process
P38249	Eukaryotic translation initiation factor 3 subunit A [OS=Saccharomyces cerevisiae S288C]	cell organization and biogenesis;metabolic process
P29952	mannose-6-phosphate isomerase [OS=Saccharomyces cerevisiae S288C]	cell organization and biogenesis;metabolic process;regulation of biological process
P15454	guanylate kinase [OS=Saccharomyces cerevisiae S288C]	metabolic process;transport
P53081	NGG1-interacting factor 3 [OS=Saccharomyces cerevisiae S288C]
P40053	Altered inheritance of mitochondria protein 9, mitochondrial [OS=Saccharomyces cerevisiae S288C]
P07245	C-1-tetrahydrofolate synthase, cytoplasmic [OS=Saccharomyces cerevisiae S288C]	metabolic process
P47018	Maintenance of telomere capping protein 1 [OS=Saccharomyces cerevisiae S288C]
P32563	V-type proton ATPase subunit a, vacuolar isoform [OS=Saccharomyces cerevisiae S288C]	cell organization and biogenesis;cellular homeostasis;metabolic process;response to stimulus;transport
Q06440	coronin-like protein [OS=Saccharomyces cerevisiae S288C]	cell organization and biogenesis;regulation of biological process
P38009	bifunctional purine biosynthesis protein ADE17 [OS=Saccharomyces cerevisiae S288C]	metabolic process
P07259	Protein URA2 [OS=Saccharomyces cerevisiae S288C]	metabolic process;regulation of biological process
Q00955	Acetyl-CoA carboxylase [OS=Saccharomyces cerevisiae S288C]	cell organization and biogenesis;metabolic process;transport
P36007	L-threo-3-hydroxyaspartate ammonia-lyase [OS=Saccharomyces cerevisiae S288C]	metabolic process
P33204	Actin-related protein 2/3 complex subunit 4 [OS=Saccharomyces cerevisiae S288C]	cell organization and biogenesis;regulation of biological process
P39742	Translocation protein sec72 [OS=Saccharomyces cerevisiae S288C]	transport
P17891	Clathrin light chain [OS=Saccharomyces cerevisiae S288C]	cell organization and biogenesis;regulation of biological process;transport
P32445	Single-stranded DNA-binding protein RIM1, mitochondrial [OS=Saccharomyces cerevisiae S288C]	cell organization and biogenesis;metabolic process;regulation of biological process
O14455	60S ribosomal protein L36-B [OS=Saccharomyces cerevisiae S288C]	metabolic process
P04840	Mitochondrial outer membrane protein porin 1 [OS=Saccharomyces cerevisiae S288C]	cell death;cell organization and biogenesis;cellular homeostasis;regulation of biological process;transport
P38715	NADPH-dependent aldose reductase GRE3 [OS=Saccharomyces cerevisiae S288C]	metabolic process;response to stimulus
Q04013	Citrate/oxoglutarate carrier protein [OS=Saccharomyces cerevisiae S288C]	cell organization and biogenesis;transport
Q12402	Protein YOP1 [OS=Saccharomyces cerevisiae S288C]	cell organization and biogenesis;response to stimulus;transport
P33315	transketolase 2 [OS=Saccharomyces cerevisiae S288C]	metabolic process
Q03640	Tricalbin-3 [OS=Saccharomyces cerevisiae S288C]	cell organization and biogenesis;regulation of biological process
P40212	60S ribosomal protein L13-B [OS=Saccharomyces cerevisiae S288C]	cell communication;metabolic process;response to stimulus
P51601	GTP cyclohydrolase 1 [OS=Saccharomyces cerevisiae S288C]	metabolic process
P53598	Succinate--CoA ligase [ADP-forming] subunit alpha, mitochondrial [OS=Saccharomyces cerevisiae S288C]	metabolic process
P18239	ADP,ATP carrier protein 2 [OS=Saccharomyces cerevisiae S288C]	cell death;cell organization and biogenesis;metabolic process;transport
Q08032	Cell division control protein 45 [OS=Saccharomyces cerevisiae S288C]	cell organization and biogenesis;metabolic process;regulation of biological process;response to stimulus
P28240	isocitrate lyase [OS=Saccharomyces cerevisiae S288C]	metabolic process
P16649	General transcriptional corepressor TUP1 [OS=Saccharomyces cerevisiae S288C]	cell communication;cell organization and biogenesis;metabolic process;regulation of biological process;response to stimulus
Q08923	histone deacetylase complex subunit cti6 [OS=Saccharomyces cerevisiae S288C]	cell organization and biogenesis;metabolic process;regulation of biological process
Q12230	Sphingolipid long chain base-responsive protein LSP1 [OS=Saccharomyces cerevisiae S288C]	cell organization and biogenesis;regulation of biological process;response to stimulus;transport
P23301	Eukaryotic translation initiation factor 5A-1 [OS=Saccharomyces cerevisiae S288C]	metabolic process;regulation of biological process
P53929	Uncharacterized protein YNL108C [OS=Saccharomyces cerevisiae S288C]	metabolic process
P40071	Transmembrane 9 superfamily member 3 [OS=Saccharomyces cerevisiae S288C]	cell growth;cellular homeostasis;transport
P40029	peptide methionine sulfoxide reductase [OS=Saccharomyces cerevisiae S288C]	metabolic process;response to stimulus
P40525	60S ribosomal protein L34-B [OS=Saccharomyces cerevisiae S288C]	metabolic process
P53691	Peptidyl-prolyl cis-trans isomerase CPR6 [OS=Saccharomyces cerevisiae S288C]	metabolic process
B3LK82	methylthioribose-1-phosphate isomerase [OS=Saccharomyces cerevisiae RM11-1a]	metabolic process
P38219	obg-like ATPase 1 [OS=Saccharomyces cerevisiae S288C]
P26785	60S ribosomal protein L16-B [OS=Saccharomyces cerevisiae S288C]	metabolic process
P26784	60S ribosomal protein L16-A [OS=Saccharomyces cerevisiae S288C]	metabolic process;regulation of biological process
P38774	2-deoxyglucose-6-phosphate phosphatase 1 [OS=Saccharomyces cerevisiae S288C]	metabolic process
P19358	S-adenosylmethionine synthase 2 [OS=Saccharomyces cerevisiae S288C]	metabolic process
P40303	Proteasome subunit alpha type-4 [OS=Saccharomyces cerevisiae S288C]	metabolic process
P50094	Inosine-5'-monophosphate dehydrogenase 4 [OS=Saccharomyces cerevisiae S288C]	metabolic process
P38968	Protein transport protein sec31 [OS=Saccharomyces cerevisiae S288C]	cell organization and biogenesis;metabolic process;transport
P47096	3-hydroxyanthranilate 3,4-dioxygenase [OS=Saccharomyces cerevisiae S288C]	metabolic process
P07172	histidinol-phosphate aminotransferase [OS=Saccharomyces cerevisiae S288C]	metabolic process
P0CX54	60S ribosomal protein L12-B [OS=Saccharomyces cerevisiae S288C]	cell organization and biogenesis;metabolic process
P09064	Eukaryotic translation initiation factor 2 subunit beta [OS=Saccharomyces cerevisiae S288C]	cell organization and biogenesis;metabolic process
Q04432	Glutathione-independent glyoxalase HSP31 [OS=Saccharomyces cerevisiae S288C]	cell communication;metabolic process;response to stimulus
P39516	40S ribosomal protein S14-B [OS=Saccharomyces cerevisiae S288C]	cell organization and biogenesis;metabolic process
Q03940	RuvB-like protein 1 [OS=Saccharomyces cerevisiae S288C]	cell organization and biogenesis;metabolic process;regulation of biological process;response to stimulus
P37292	Serine hydroxymethyltransferase, mitochondrial [OS=Saccharomyces cerevisiae S288C]	metabolic process
P0CX35	40S ribosomal protein S4-A [OS=Saccharomyces cerevisiae S288C]	metabolic process
P38061	60S ribosomal protein L32 [OS=Saccharomyces cerevisiae S288C]	metabolic process
P19262	Dihydrolipoyllysine-residue succinyltransferase component of 2-oxoglutarate dehydrogenase complex, mitochondrial [OS=Saccharomyces cerevisiae S288C]	cell organization and biogenesis;metabolic process
P33331	nuclear transport factor 2 [OS=Saccharomyces cerevisiae S288C]	transport
P05319	60S acidic ribosomal protein P2-alpha [OS=Saccharomyces cerevisiae S288C]	metabolic process;regulation of biological process
P23724	Proteasome subunit beta type-6 [OS=Saccharomyces cerevisiae S288C]	metabolic process
P17505	Malate dehydrogenase, mitochondrial [OS=Saccharomyces cerevisiae S288C]	metabolic process
P46988	prefoldin subunit 1 [OS=Saccharomyces cerevisiae S288C]	cell organization and biogenesis;metabolic process;regulation of biological process
P00445	Superoxide dismutase [Cu-Zn] [OS=Saccharomyces cerevisiae S288C]	cell organization and biogenesis;cellular homeostasis;metabolic process;regulation of biological process;response to stimulus
Q06625	glycogen debranching enzyme [OS=Saccharomyces cerevisiae S288C]	metabolic process
P40302	Proteasome subunit alpha type-6 [OS=Saccharomyces cerevisiae S288C]	metabolic process
P38707	Asparagine--tRNA ligase, cytoplasmic [OS=Saccharomyces cerevisiae S288C]	metabolic process
P38288	Protein TOS1 [OS=Saccharomyces cerevisiae S288C]
P07284	Serine--tRNA ligase, cytoplasmic [OS=Saccharomyces cerevisiae S288C]	metabolic process;response to stimulus
P41057	40S ribosomal protein S29-A [OS=Saccharomyces cerevisiae S288C]	metabolic process
P36010	Nucleoside diphosphate kinase [OS=Saccharomyces cerevisiae S288C]	metabolic process;response to stimulus
P06634	ATP-dependent RNA helicase ded1 [OS=Saccharomyces cerevisiae S288C]	cell organization and biogenesis;metabolic process
P32835	GTP-binding nuclear protein GSP1/CNR1 [OS=Saccharomyces cerevisiae S288C]	cell organization and biogenesis;metabolic process;regulation of biological process;response to stimulus;transport
P39990	13 kDa ribonucleoprotein-associated protein [OS=Saccharomyces cerevisiae S288C]	metabolic process
P54114	Aldehyde dehydrogenase [NAD(P)+] 2 [OS=Saccharomyces cerevisiae S288C]	metabolic process
P05743	60S ribosomal protein L26-A [OS=Saccharomyces cerevisiae S288C]	cell organization and biogenesis;metabolic process
P47771	Aldehyde dehydrogenase [NAD(P)+] 1 [OS=Saccharomyces cerevisiae S288C]	metabolic process
Q00711	Succinate dehydrogenase [ubiquinone] flavoprotein subunit, mitochondrial [OS=Saccharomyces cerevisiae S288C]	metabolic process;transport
P32463	Acyl carrier protein, mitochondrial [OS=Saccharomyces cerevisiae S288C]	metabolic process;transport
P02829	ATP-dependent molecular chaperone HSP82 [OS=Saccharomyces cerevisiae S288C]	cell organization and biogenesis;metabolic process;regulation of biological process;response to stimulus;transport
P14741	Translation initiation factor eIF-2B subunit alpha [OS=Saccharomyces cerevisiae S288C]	metabolic process;regulation of biological process
P04046	amidophosphoribosyltransferase [OS=Saccharomyces cerevisiae S288C]	metabolic process
P12962	Cap-associated protein CAF20 [OS=Saccharomyces cerevisiae S288C]	metabolic process;regulation of biological process
P34730	Protein BMH2 [OS=Saccharomyces cerevisiae S288C]	cell differentiation;cell growth;cell organization and biogenesis;metabolic process;regulation of biological process;response to stimulus
Q04951	Probable family 17 glucosidase SCW10 [OS=Saccharomyces cerevisiae S288C]	cell organization and biogenesis;conjugation;metabolic process;reproduction
P07255	Cytochrome c oxidase subunit 7A [OS=Saccharomyces cerevisiae S288C]	metabolic process;transport
P16861	ATP-dependent 6-phosphofructokinase subunit alpha [OS=Saccharomyces cerevisiae S288C]	cellular homeostasis;metabolic process;transport
P53252	sphingolipid long chain base-responsive protein PIL1 [OS=Saccharomyces cerevisiae S288C]	cell organization and biogenesis;regulation of biological process;response to stimulus;transport
P11412	Glucose-6-phosphate 1-dehydrogenase [OS=Saccharomyces cerevisiae S288C]	cell communication;metabolic process;regulation of biological process;response to stimulus
P38113	Alcohol dehydrogenase 5 [OS=Saccharomyces cerevisiae S288C]	metabolic process
P81451	ATP synthase subunit K, mitochondrial [OS=Saccharomyces cerevisiae S288C]	cell organization and biogenesis;metabolic process;transport
P23641	mitochondrial phosphate carrier protein [OS=Saccharomyces cerevisiae S288C]	transport
Q01519	Cytochrome c oxidase subunit 6b [OS=Saccharomyces cerevisiae S288C]	cell organization and biogenesis;metabolic process;transport
Q04341	Mitochondrial intermembrane space cysteine motif-containing protein MIX14 [OS=Saccharomyces cerevisiae S288C]	cell organization and biogenesis;metabolic process
P0CX47	40S ribosomal protein S11-A [OS=Saccharomyces cerevisiae S288C]	cell organization and biogenesis;metabolic process
P38754	60S ribosomal protein L14-B [OS=Saccharomyces cerevisiae S288C]	metabolic process
Q12184	Adrenodoxin homolog, mitochondrial [OS=Saccharomyces cerevisiae S288C]	cell organization and biogenesis;metabolic process;transport
Q03705	EKC/KEOPS complex subunit CGI121 [OS=Saccharomyces cerevisiae S288C]	cell organization and biogenesis;metabolic process;regulation of biological process
P51979	ATP-dependent DNA helicase MER3 [OS=Saccharomyces cerevisiae S288C]	cell organization and biogenesis;metabolic process
P27692	Transcription elongation factor Spt5 [OS=Saccharomyces cerevisiae S288C]	cell organization and biogenesis;metabolic process;regulation of biological process
Q12692	Histone H2A.Z [OS=Saccharomyces cerevisiae S288C]	cell organization and biogenesis;metabolic process;regulation of biological process
P02992	elongation factor Tu, mitochondrial [OS=Saccharomyces cerevisiae S288C]	cell organization and biogenesis;metabolic process
P45978	protein SCD6 [OS=Saccharomyces cerevisiae S288C]	cell organization and biogenesis;regulation of biological process
P22203	V-type proton ATPase subunit E [OS=Saccharomyces cerevisiae S288C]	cell organization and biogenesis;cellular homeostasis;transport
P53235	Eukaryotic translation initiation factor 2A [OS=Saccharomyces cerevisiae S288C]	metabolic process;regulation of biological process
P47119	Inosine triphosphate pyrophosphatase [OS=Saccharomyces cerevisiae S288C]	metabolic process
Q07505	Putative carboxymethylenebutenolidase [OS=Saccharomyces cerevisiae S288C]
P01119	Ras-like protein 1 [OS=Saccharomyces cerevisiae S288C]	regulation of biological process;response to stimulus
P48837	Nucleoporin NUP57 [OS=Saccharomyces cerevisiae S288C]	cell organization and biogenesis;transport
P38013	Peroxiredoxin AHP1 [OS=Saccharomyces cerevisiae S288C]	cellular homeostasis;metabolic process;regulation of biological process;response to stimulus
P40961	prohibitin-1 [OS=Saccharomyces cerevisiae S288C]	cell organization and biogenesis;metabolic process;regulation of biological process
Q06252	Uncharacterized protein YLR179C [OS=Saccharomyces cerevisiae S288C]
C7GWA2	Stationary phase protein 4 [OS=Saccharomyces cerevisiae JAY291]
P43616	Cys-Gly metallodipeptidase dug1 [OS=Saccharomyces cerevisiae S288C]	metabolic process
Q99337-1	Transposon Ty1-NL2 Gag-Pol polyprotein [OS=Saccharomyces cerevisiae S288C]	metabolic process;regulation of biological process
P38431	Eukaryotic translation initiation factor 5 [OS=Saccharomyces cerevisiae S288C]	cell organization and biogenesis;metabolic process;regulation of biological process
P17967	Protein disulfide-isomerase [OS=Saccharomyces cerevisiae S288C]	cellular homeostasis;metabolic process;regulation of biological process
P36105	60S ribosomal protein L14-A [OS=Saccharomyces cerevisiae S288C]	cell communication;cell organization and biogenesis;metabolic process;response to stimulus
P49167	60s ribosomal protein l38 [OS=Saccharomyces cerevisiae S288C]	cell organization and biogenesis;metabolic process
Q04304	UPF0659 protein YMR090W [OS=Saccharomyces cerevisiae S288C]	metabolic process
P57744	Mitochondrial import inner membrane translocase subunit TIM8 [OS=Saccharomyces cerevisiae S288C]	cell organization and biogenesis;transport
P38426	Trehalose synthase complex regulatory subunit TPS3 [OS=Saccharomyces cerevisiae S288C]	metabolic process;regulation of biological process;response to stimulus
P33298	26S proteasome regulatory subunit 6B homolog [OS=Saccharomyces cerevisiae S288C]	cell organization and biogenesis;metabolic process;regulation of biological process
P57743	U6 snRNA-associated Sm-like protein LSm3 [OS=Saccharomyces cerevisiae S288C]	cell organization and biogenesis;metabolic process
P08067	cytochrome b-c1 complex subunit Rieske, mitochondrial [OS=Saccharomyces cerevisiae S288C]	metabolic process;transport
P50263	protein SIP18 [OS=Saccharomyces cerevisiae S288C]	cell communication;response to stimulus
P15625	Phenylalanine--tRNA ligase alpha subunit [OS=Saccharomyces cerevisiae S288C]	metabolic process;regulation of biological process
P41338	acetyl-CoA acetyltransferase [OS=Saccharomyces cerevisiae S288C]	metabolic process
Q12306	ubiquitin-like protein SMT3 [OS=Saccharomyces cerevisiae S288C]	metabolic process;regulation of biological process
P32471	Elongation factor 1-beta [OS=Saccharomyces cerevisiae S288C]	metabolic process;regulation of biological process
Q03655	Probable 1,3-beta-glucanosyltransferase GAS3 [OS=Saccharomyces cerevisiae S288C]	cell organization and biogenesis;metabolic process
P53090	Aromatic/aminoadipate aminotransferase 1 [OS=Saccharomyces cerevisiae S288C]	metabolic process
P16603	NADPH--cytochrome P450 reductase [OS=Saccharomyces cerevisiae S288C]	metabolic process
P30822	Exportin-1 [OS=Saccharomyces cerevisiae S288C]	regulation of biological process;transport
P39692	sulfite reductase [NADPH] flavoprotein component [OS=Saccharomyces cerevisiae S288C]	metabolic process;transport
P05740	60S ribosomal protein L17-A [OS=Saccharomyces cerevisiae S288C]	metabolic process
P08679	Citrate synthase, peroxisomal [OS=Saccharomyces cerevisiae S288C]	metabolic process
P32366	V-type proton ATPase subunit D [OS=Saccharomyces cerevisiae S288C]	cellular homeostasis;transport
Q03558	Nadph dehydrogenase 2 [OS=Saccharomyces cerevisiae S288C]	cell death;metabolic process
P38221	phosphatidate cytidylyltransferase [OS=Saccharomyces cerevisiae S288C]	metabolic process
P38523	GrpE protein homolog, mitochondrial [OS=Saccharomyces cerevisiae S288C]	metabolic process;regulation of biological process;transport
P48363	Prefoldin subunit 3 [OS=Saccharomyces cerevisiae S288C]	cell organization and biogenesis;metabolic process
P02294	Histone H2B.2 [OS=Saccharomyces cerevisiae S288C]	cell organization and biogenesis
Q05942	Ribosome assembly protein 3 [OS=Saccharomyces cerevisiae S288C]	cell organization and biogenesis
P38998	Saccharopine dehydrogenase [NAD(+), L-lysine-forming] [OS=Saccharomyces cerevisiae S288C]	metabolic process
P0C2H6	60S ribosomal protein L27-A [OS=Saccharomyces cerevisiae S288C]	metabolic process
Q03862	Probable metalloprotease ARX1 [OS=Saccharomyces cerevisiae S288C]	metabolic process;transport
P07262	NADP-specific glutamate dehydrogenase 1 [OS=Saccharomyces cerevisiae S288C]	metabolic process
P21242	Probable proteasome subunit alpha type-7 [OS=Saccharomyces cerevisiae S288C]	metabolic process
P35844	Oxysterol-binding protein homolog 4 [OS=Saccharomyces cerevisiae S288C]	cell organization and biogenesis;metabolic process;regulation of biological process;transport
P22803	thioredoxin-2 [OS=Saccharomyces cerevisiae S288C]	cell organization and biogenesis;cellular homeostasis;metabolic process;regulation of biological process;response to stimulus;transport
P15891	actin-binding protein [OS=Saccharomyces cerevisiae S288C]	cell organization and biogenesis;regulation of biological process
Q02753	60S ribosomal protein L21-A [OS=Saccharomyces cerevisiae S288C]	metabolic process
P36160	Ribosome biogenesis protein RPF2 [OS=Saccharomyces cerevisiae S288C]	cell organization and biogenesis;metabolic process
Q08969	Protein GRE1 [OS=Saccharomyces cerevisiae S288C]
C7GQJ1	Cell wall protein Ecm33 [OS=Saccharomyces cerevisiae JAY291]	cell organization and biogenesis
P32602	alpha-soluble nsf attachment protein [OS=Saccharomyces cerevisiae S288C]	cell organization and biogenesis;metabolic process;regulation of biological process;transport
Q04728	Arginine biosynthesis bifunctional protein ArgJ, mitochondrial [OS=Saccharomyces cerevisiae S288C]	metabolic process
P22147	5'-3' exoribonuclease 1 [OS=Saccharomyces cerevisiae S288C]	cell organization and biogenesis;metabolic process;regulation of biological process
P40106	Glycerol-1-phosphate phosphohydrolase 2 [OS=Saccharomyces cerevisiae S288C]	metabolic process;response to stimulus
P26786	40S ribosomal protein S7-A [OS=Saccharomyces cerevisiae S288C]	metabolic process
P38145	riboflavin synthase [OS=Saccharomyces cerevisiae S288C]	metabolic process
P49090	Asparagine synthetase [glutamine-hydrolyzing] 2 [OS=Saccharomyces cerevisiae S288C]	metabolic process
P32332	Mitochondrial oxaloacetate transport protein [OS=Saccharomyces cerevisiae S288C]	transport
P38115	D-arabinose dehydrogenase [NAD(P)+] heavy chain [OS=Saccharomyces cerevisiae S288C]	metabolic process
P08566	Pentafunctional AROM polypeptide [OS=Saccharomyces cerevisiae S288C]	metabolic process
P0CX27	60S ribosomal protein L42-A [OS=Saccharomyces cerevisiae S288C]	metabolic process;response to stimulus
Q3E7X9	40S ribosomal protein S28-A [OS=Saccharomyces cerevisiae S288C]	cell organization and biogenesis;metabolic process;regulation of biological process;transport
P40024	ABC transporter ATP-binding protein ARB1 [OS=Saccharomyces cerevisiae S288C]	metabolic process;transport
P36008	Elongation factor 1-gamma 2 [OS=Saccharomyces cerevisiae S288C]	metabolic process;regulation of biological process
P21264	phosphoribosylaminoimidazole carboxylase [OS=Saccharomyces cerevisiae S288C]	metabolic process
P21306	ATP synthase subunit epsilon, mitochondrial [OS=Saccharomyces cerevisiae S288C]	metabolic process;transport
Q04964	Ribonucleotide reductase inhibitor protein SML1 [OS=Saccharomyces cerevisiae S288C]	cell organization and biogenesis;regulation of biological process;response to stimulus
P32377	Diphosphomevalonate decarboxylase [OS=Saccharomyces cerevisiae S288C]	metabolic process
Q06146	Uncharacterized protein YLR257W [OS=Saccharomyces cerevisiae S288C]
P14127	40S ribosomal protein S17-B [OS=Saccharomyces cerevisiae S288C]	cell organization and biogenesis;metabolic process
P10591	heat shock protein SSA1 [OS=Saccharomyces cerevisiae S288C]	cell organization and biogenesis;metabolic process;regulation of biological process;transport
A6ZPE5	Nucleolar protein 58 [OS=Saccharomyces cerevisiae YJM789]	metabolic process
P22146	1,3-beta-glucanosyltransferase gas1 [OS=Saccharomyces cerevisiae S288C]	cell organization and biogenesis;metabolic process;regulation of biological process
Q12515	Protein PAR32 [OS=Saccharomyces cerevisiae S288C]
P0CX38	40S ribosomal protein S6-B [OS=Saccharomyces cerevisiae S288C]	metabolic process
P32861	UTP--glucose-1-phosphate uridylyltransferase [OS=Saccharomyces cerevisiae S288C]	metabolic process
P0CX82	60S ribosomal protein L19-A [OS=Saccharomyces cerevisiae S288C]	cell organization and biogenesis;metabolic process;transport
P25372	Thioredoxin-3, mitochondrial [OS=Saccharomyces cerevisiae S288C]	cellular homeostasis;metabolic process;regulation of biological process;response to stimulus;transport
Q3E764	Translation machinery-associated protein 7 [OS=Saccharomyces cerevisiae S288C]	metabolic process
P46683	Ankyrin repeat-containing protein YAR1 [OS=Saccharomyces cerevisiae S288C]	regulation of biological process;response to stimulus;transport
P13188	glutamine--tRNA ligase [OS=Saccharomyces cerevisiae S288C]	metabolic process
P31383	protein phosphatase PP2A regulatory subunit A [OS=Saccharomyces cerevisiae S288C]	metabolic process;regulation of biological process
P08417	fumarate hydratase, mitochondrial [OS=Saccharomyces cerevisiae S288C]	metabolic process
P43535	protein GCN20 [OS=Saccharomyces cerevisiae S288C]	cell communication;defense response;regulation of biological process;response to stimulus
P07251	ATP synthase subunit alpha, mitochondrial [OS=Saccharomyces cerevisiae S288C]	metabolic process;transport
P53145	Large subunit GTPase 1 [OS=Saccharomyces cerevisiae S288C]	cell differentiation;cell organization and biogenesis;conjugation;metabolic process;reproduction;transport
Q12118	Small glutamine-rich tetratricopeptide repeat-containing protein 2 [OS=Saccharomyces cerevisiae S288C]	cell organization and biogenesis;response to stimulus;transport
P38624	proteasome subunit beta type-1 [OS=Saccharomyces cerevisiae S288C]	metabolic process;regulation of biological process;response to stimulus
P25294	Protein SIS1 [OS=Saccharomyces cerevisiae S288C]	metabolic process;response to stimulus;transport
P40052	Uncharacterized protein YER079W [OS=Saccharomyces cerevisiae S288C]
P38205	Multisite-specific tRNA:(cytosine-C(5))-methyltransferase [OS=Saccharomyces cerevisiae S288C]	metabolic process;response to stimulus
P22141	Proteasome subunit beta type-4 [OS=Saccharomyces cerevisiae S288C]	metabolic process;regulation of biological process
A7A261	LAS seventeen-binding protein 3 [OS=Saccharomyces cerevisiae YJM789]
P0CX23	60S ribosomal protein L20-A [OS=Saccharomyces cerevisiae S288C]	cell organization and biogenesis;metabolic process
P32383	1-phosphatidylinositol 4,5-bisphosphate phosphodiesterase 1 [OS=Saccharomyces cerevisiae S288C]	metabolic process;regulation of biological process;response to stimulus
P30624	Long-chain-fatty-acid--CoA ligase 1 [OS=Saccharomyces cerevisiae S288C]	metabolic process;transport
P54115	Magnesium-activated aldehyde dehydrogenase, cytosolic [OS=Saccharomyces cerevisiae S288C]	metabolic process;response to stimulus
P23638	Proteasome subunit alpha type-3 [OS=Saccharomyces cerevisiae S288C]	cell organization and biogenesis;metabolic process
P53184	Nicotinamidase [OS=Saccharomyces cerevisiae S288C]	metabolic process;regulation of biological process
P32598	Serine/threonine-protein phosphatase PP1-2 [OS=Saccharomyces cerevisiae S288C]	cell differentiation;cell division;cell organization and biogenesis;cellular homeostasis;metabolic process;regulation of biological process;reproduction;response to stimulus
P15992	heat shock protein 26 [OS=Saccharomyces cerevisiae S288C]	metabolic process;response to stimulus
P38427	Trehalose synthase complex regulatory subunit TSL1 [OS=Saccharomyces cerevisiae S288C]	metabolic process;regulation of biological process;response to stimulus
P31787	acyl-CoA-binding protein [OS=Saccharomyces cerevisiae S288C]	transport
P06780	GTP-binding protein RHO1 [OS=Saccharomyces cerevisiae S288C]	cell organization and biogenesis;regulation of biological process;response to stimulus
P16862	ATP-dependent 6-phosphofructokinase subunit beta [OS=Saccharomyces cerevisiae S288C]	cell organization and biogenesis;cellular homeostasis;metabolic process;transport
Q04947	Reticulon-like protein 1 [OS=Saccharomyces cerevisiae S288C]	cell organization and biogenesis;response to stimulus
P48606	Tubulin-specific chaperone A [OS=Saccharomyces cerevisiae S288C]	cell organization and biogenesis;metabolic process
P54885	Gamma-glutamyl phosphate reductase [OS=Saccharomyces cerevisiae S288C]	metabolic process
P14284	DNA polymerase zeta catalytic subunit [OS=Saccharomyces cerevisiae S288C]	metabolic process;response to stimulus
P26321	60S ribosomal protein L5 [OS=Saccharomyces cerevisiae S288C]	cell organization and biogenesis;metabolic process
P40510	D-3-phosphoglycerate dehydrogenase 2 [OS=Saccharomyces cerevisiae S288C]	metabolic process
P26637	Leucine--tRNA ligase, cytoplasmic [OS=Saccharomyces cerevisiae S288C]	metabolic process;regulation of biological process
P26783	40S ribosomal protein S5 [OS=Saccharomyces cerevisiae S288C]	cell organization and biogenesis;metabolic process;regulation of biological process;transport
P12709	glucose-6-phosphate isomerase [OS=Saccharomyces cerevisiae S288C]	metabolic process
P15705	Heat shock protein STI1 [OS=Saccharomyces cerevisiae S288C]	metabolic process;regulation of biological process;transport
P39954	Adenosylhomocysteinase [OS=Saccharomyces cerevisiae S288C]	metabolic process;transport
P07278	cAMP-dependent protein kinase regulatory subunit [OS=Saccharomyces cerevisiae S288C]	regulation of biological process
A6ZPJ1	Eukaryotic translation initiation factor 3 subunit B [OS=Saccharomyces cerevisiae YJM789]	metabolic process
P35179	protein transport protein SSS1 [OS=Saccharomyces cerevisiae S288C]	transport
Q12314	Protein arginine N-methyltransferase SFM1 [OS=Saccharomyces cerevisiae S288C]	metabolic process
P38986	L-asparaginase 1 [OS=Saccharomyces cerevisiae S288C]	metabolic process
P32803	Endosomal protein P24B [OS=Saccharomyces cerevisiae S288C]	cell organization and biogenesis;transport
P25719	Peptidyl-prolyl cis-trans isomerase C, mitochondrial [OS=Saccharomyces cerevisiae S288C]	cell death;metabolic process
P04050	DNA-directed RNA polymerase II subunit RPB1 [OS=Saccharomyces cerevisiae S288C]	metabolic process;response to stimulus
P01094	Protease A inhibitor 3 [OS=Saccharomyces cerevisiae S288C]	metabolic process;regulation of biological process
P32836	GTP-binding nuclear protein GSP2/CNR2 [OS=Saccharomyces cerevisiae S288C]	cell organization and biogenesis;regulation of biological process;response to stimulus;transport
Q12159	RNA annealing protein YRA1 [OS=Saccharomyces cerevisiae S288C]	metabolic process;regulation of biological process;response to stimulus;transport
P16140	V-type proton ATPase subunit B [OS=Saccharomyces cerevisiae S288C]	cell organization and biogenesis;cellular homeostasis;metabolic process;transport
P32496	26S proteasome regulatory subunit rpn12 [OS=Saccharomyces cerevisiae S288C]	cell organization and biogenesis;metabolic process
P0CX52	40S ribosomal protein S16-B [OS=Saccharomyces cerevisiae S288C]	metabolic process
P23542	Aspartate aminotransferase, cytoplasmic [OS=Saccharomyces cerevisiae S288C]	metabolic process
P05744	60S ribosomal protein L33-A [OS=Saccharomyces cerevisiae S288C]	metabolic process
P00498	ATP phosphoribosyltransferase [OS=Saccharomyces cerevisiae S288C]	metabolic process
P36135	Probable secreted beta-glucosidase UTH1 [OS=Saccharomyces cerevisiae S288C]	cell division;cell organization and biogenesis;metabolic process;regulation of biological process
P00830	ATP synthase subunit beta, mitochondrial [OS=Saccharomyces cerevisiae S288C]	metabolic process;transport
P38555	GTP-binding protein YPT31/YPT8 [OS=Saccharomyces cerevisiae S288C]	metabolic process;regulation of biological process;response to stimulus;transport
P00359	Glyceraldehyde-3-phosphate dehydrogenase 3 [OS=Saccharomyces cerevisiae S288C]	cell death;metabolic process;transport
P01123	GTP-binding protein ypt1 [OS=Saccharomyces cerevisiae S288C]	cell communication;cell organization and biogenesis;metabolic process;regulation of biological process;response to stimulus;transport
P00815	histidine biosynthesis trifunctional protein [OS=Saccharomyces cerevisiae S288C]	metabolic process
P40472	Probable secreted beta-glucosidase SIM1 [OS=Saccharomyces cerevisiae S288C]	cell organization and biogenesis;metabolic process
P53834	Hsp90 co-chaperone HCH1 [OS=Saccharomyces cerevisiae S288C]	metabolic process;regulation of biological process;response to stimulus
Q06177	Translation machinery-associated protein 10 [OS=Saccharomyces cerevisiae S288C]
P52893	probable alanine aminotransferase, mitochondrial [OS=Saccharomyces cerevisiae S288C]	metabolic process
P15496	isopentenyl-diphosphate delta-isomerase [OS=Saccharomyces cerevisiae S288C]	metabolic process
P0C2H9	60S ribosomal protein L31-B [OS=Saccharomyces cerevisiae S288C]	metabolic process;regulation of biological process
P32319	Vacuolar protein sorting/targeting protein VPS10 [OS=Saccharomyces cerevisiae S288C]	transport
P05737	60S ribosomal protein L7-A [OS=Saccharomyces cerevisiae S288C]	metabolic process
P49166	60S ribosomal protein L37-A [OS=Saccharomyces cerevisiae S288C]	metabolic process
Q06511	Ribosomal RNA-processing protein 15 [OS=Saccharomyces cerevisiae S288C]	metabolic process
P04806	Hexokinase-1 [OS=Saccharomyces cerevisiae S288C]	cellular homeostasis;metabolic process;transport
P15180	lysine--tRNA ligase, cytoplasmic [OS=Saccharomyces cerevisiae S288C]	metabolic process
P34760	Peroxiredoxin TSA1 [OS=Saccharomyces cerevisiae S288C]	cell communication;cell organization and biogenesis;cellular homeostasis;metabolic process;regulation of biological process;response to stimulus
P17255	V-type proton ATPase catalytic subunit A [OS=Saccharomyces cerevisiae S288C]	cellular homeostasis;metabolic process;transport
P53953	SED5-binding protein 2 [OS=Saccharomyces cerevisiae S288C]	cell organization and biogenesis;transport
P39976	D-2-hydroxyglutarate--pyruvate transhydrogenase DLD3 [OS=Saccharomyces cerevisiae S288C]	metabolic process
Q08745	40S ribosomal protein S10-A [OS=Saccharomyces cerevisiae S288C]	cell communication;cell organization and biogenesis;metabolic process;regulation of biological process;response to stimulus;transport
P06839	Dna repair helicase rad3 [OS=Saccharomyces cerevisiae S288C]	metabolic process;regulation of biological process;response to stimulus
Q04491	Protein transport protein SEC13 [OS=Saccharomyces cerevisiae S288C]	cell organization and biogenesis;metabolic process;regulation of biological process;transport
P28777	chorismate synthase [OS=Saccharomyces cerevisiae S288C]	metabolic process
P33416	Heat shock protein 78, mitochondrial [OS=Saccharomyces cerevisiae S288C]	cell organization and biogenesis;metabolic process;regulation of biological process;response to stimulus
P32469	Diphthine methyl ester synthase [OS=Saccharomyces cerevisiae S288C]	metabolic process
P53299	mitochondrial import inner membrane translocase subunit TIM13 [OS=Saccharomyces cerevisiae S288C]	cell organization and biogenesis;transport
P04802	Aspartate--tRNA ligase, cytoplasmic [OS=Saccharomyces cerevisiae S288C]	metabolic process
P32582	Cystathionine beta-synthase [OS=Saccharomyces cerevisiae S288C]	metabolic process;regulation of biological process
Q12122	Homocitrate synthase, mitochondrial [OS=Saccharomyces cerevisiae S288C]	metabolic process
P54839	Hydroxymethylglutaryl-CoA synthase [OS=Saccharomyces cerevisiae S288C]	metabolic process
P53278	Uncharacterized protein YGR130C [OS=Saccharomyces cerevisiae S288C]
P32860	NifU-like protein, mitochondrial [OS=Saccharomyces cerevisiae S288C]	cell organization and biogenesis;metabolic process
P15019	Transaldolase [OS=Saccharomyces cerevisiae S288C]	metabolic process
P34218	Histone acetyltransferase SAS3 [OS=Saccharomyces cerevisiae S288C]	cell organization and biogenesis;metabolic process;regulation of biological process
Q08995	Y' element ATP-dependent helicase YPR204W [OS=Saccharomyces cerevisiae S288C]	metabolic process
P53228	Transaldolase NQM1 [OS=Saccharomyces cerevisiae S288C]	metabolic process;response to stimulus
P46984	EKC/KEOPS complex subunit GON7 [OS=Saccharomyces cerevisiae S288C]	cell organization and biogenesis;metabolic process;regulation of biological process
P09938	Ribonucleoside-diphosphate reductase small chain 1 [OS=Saccharomyces cerevisiae S288C]	metabolic process
P10081	ATP-dependent RNA helicase eIF4A [OS=Saccharomyces cerevisiae S288C]	metabolic process;regulation of biological process
P0CX39	40S ribosomal protein S8-A [OS=Saccharomyces cerevisiae S288C]	metabolic process
P32588	Nuclear and cytoplasmic polyadenylated RNA-binding protein pub1 [OS=Saccharomyces cerevisiae S288C]	cell organization and biogenesis;metabolic process;regulation of biological process
P47039	Probable kynurenine--oxoglutarate transaminase BNA3 [OS=Saccharomyces cerevisiae S288C]	metabolic process;regulation of biological process
P35691	Translationally-controlled tumor protein homolog [OS=Saccharomyces cerevisiae S288C]	cell differentiation;metabolic process;response to stimulus
Q04894	NADP-dependent alcohol dehydrogenase 6 [OS=Saccharomyces cerevisiae S288C]	metabolic process
P07244	Bifunctional purine biosynthetic protein ADE5,7 [OS=Saccharomyces cerevisiae S288C]	metabolic process
Q12154	ATPase get3 [OS=Saccharomyces cerevisiae S288C]	cell organization and biogenesis;metabolic process;regulation of biological process;response to stimulus;transport
P50107	lactoylglutathione lyase [OS=Saccharomyces cerevisiae S288C]	metabolic process
P22515	ubiquitin-activating enzyme E1 1 [OS=Saccharomyces cerevisiae S288C]	metabolic process;response to stimulus
P06169	pyruvate decarboxylase isozyme 1 [OS=Saccharomyces cerevisiae S288C]	metabolic process
P38882	U3 small nucleolar RNA-associated protein 9 [OS=Saccharomyces cerevisiae S288C]	metabolic process;regulation of biological process
P38616	Protein YGP1 [OS=Saccharomyces cerevisiae S288C]	cell organization and biogenesis;metabolic process
P39517	ATP-dependent RNA helicase DHH1 [OS=Saccharomyces cerevisiae S288C]	cell organization and biogenesis;metabolic process;regulation of biological process;transport
P47176	Branched-chain-amino-acid aminotransferase, cytosolic [OS=Saccharomyces cerevisiae S288C]	metabolic process
P0CX29	40S ribosomal protein S23-A [OS=Saccharomyces cerevisiae S288C]	metabolic process;regulation of biological process
P15565	tRNA (guanine(26)-N(2))-dimethyltransferase, mitochondrial [OS=Saccharomyces cerevisiae S288C]	metabolic process
P06115	catalase T [OS=Saccharomyces cerevisiae S288C]	metabolic process;response to stimulus
P39958	Rab GDP-dissociation inhibitor [OS=Saccharomyces cerevisiae S288C]	metabolic process;regulation of biological process;response to stimulus;transport
P38711	40S ribosomal protein S27-B [OS=Saccharomyces cerevisiae S288C]	cell organization and biogenesis;metabolic process
P46367	Potassium-activated aldehyde dehydrogenase, mitochondrial [OS=Saccharomyces cerevisiae S288C]	metabolic process
P08536	sulfate adenylyltransferase [OS=Saccharomyces cerevisiae S288C]	metabolic process
P32386	ATP-dependent bile acid permease [OS=Saccharomyces cerevisiae S288C]	transport
P53849	Zinc finger protein GIS2 [OS=Saccharomyces cerevisiae S288C]	regulation of biological process
P00899	anthranilate synthase component 1 [OS=Saccharomyces cerevisiae S288C]	metabolic process
P32263	Pyrroline-5-carboxylate reductase [OS=Saccharomyces cerevisiae S288C]	metabolic process
Q05911	adenylosuccinate lyase [OS=Saccharomyces cerevisiae S288C]	metabolic process
P23180	Probable oxidoreductase AIM17 [OS=Saccharomyces cerevisiae S288C]	cell organization and biogenesis;metabolic process
P41058	40S ribosomal protein S29-B [OS=Saccharomyces cerevisiae S288C]	metabolic process
P53839	Glyoxylate reductase 1 [OS=Saccharomyces cerevisiae S288C]	metabolic process;regulation of biological process
P0CX42	60S ribosomal protein L23-B [OS=Saccharomyces cerevisiae S288C]	metabolic process
P04801	Threonine--tRNA ligase, cytoplasmic [OS=Saccharomyces cerevisiae S288C]	metabolic process
P39078	T-complex protein 1 subunit delta [OS=Saccharomyces cerevisiae S288C]	metabolic process;response to stimulus
P00546	Cyclin-dependent kinase 1 [OS=Saccharomyces cerevisiae S288C]	cell differentiation;cell division;cell organization and biogenesis;metabolic process;regulation of biological process;response to stimulus;transport
P32529	DNA-directed RNA polymerase I subunit RPA12 [OS=Saccharomyces cerevisiae S288C]	metabolic process;regulation of biological process
P17423	homoserine kinase [OS=Saccharomyces cerevisiae S288C]	metabolic process
A6ZYI0	adenylate kinase [OS=Saccharomyces cerevisiae YJM789]	metabolic process
P34167	eukaryotic translation initiation factor 4B [OS=Saccharomyces cerevisiae S288C]	cell organization and biogenesis;metabolic process
P27999	DNA-directed RNA polymerase II subunit RPB9 [OS=Saccharomyces cerevisiae S288C]	metabolic process;response to stimulus
P41940	mannose-1-phosphate guanyltransferase [OS=Saccharomyces cerevisiae S288C]	metabolic process
Q02205	Protein MEH1 [OS=Saccharomyces cerevisiae S288C]	cell organization and biogenesis;cellular homeostasis;metabolic process;regulation of biological process;response to stimulus;transport
P0CX26	60S ribosomal protein L43-B [OS=Saccharomyces cerevisiae S288C]	metabolic process
P38765	Uncharacterized isomerase YHI9 [OS=Saccharomyces cerevisiae S288C]	metabolic process;regulation of biological process;response to stimulus
P42936	putative elongation factor 1 gamma homolog [OS=Saccharomyces cerevisiae S288C]	metabolic process
P38071	Enoyl-[acyl-carrier-protein] reductase, mitochondrial [OS=Saccharomyces cerevisiae S288C]	metabolic process
P32472	Peptidyl-prolyl cis-trans isomerase FPR2 [OS=Saccharomyces cerevisiae S288C]	metabolic process
P54837	Endoplasmic reticulum vesicle protein 25 [OS=Saccharomyces cerevisiae S288C]	transport
Q12377	26S proteasome regulatory subunit RPN6 [OS=Saccharomyces cerevisiae S288C]	cell organization and biogenesis;metabolic process;response to stimulus
P53189	Probable family 17 glucosidase SCW11 [OS=Saccharomyces cerevisiae S288C]	cell organization and biogenesis;metabolic process
B5VP69	40S ribosomal protein S1-B [OS=Saccharomyces cerevisiae AWRI1631]	metabolic process
P32939	GTP-binding protein ypt7 [OS=Saccharomyces cerevisiae S288C]	cell communication;cell organization and biogenesis;metabolic process;regulation of biological process;response to stimulus;transport
P00942	Triosephosphate isomerase [OS=Saccharomyces cerevisiae S288C]	metabolic process
Q3E825	Uncharacterized protein YLR307C-A [OS=Saccharomyces cerevisiae S288C]
P38088-2	Isoform Cytoplasmic of Glycine--tRNA ligase 1, mitochondrial [OS=Saccharomyces cerevisiae S288C]	metabolic process
P07256	Cytochrome b-c1 complex subunit 1, mitochondrial [OS=Saccharomyces cerevisiae S288C]	metabolic process;transport
P52286	Suppressor of kinetochore protein 1 [OS=Saccharomyces cerevisiae S288C]	cell organization and biogenesis;cellular homeostasis;metabolic process;regulation of biological process
P05756	40S ribosomal protein S13 [OS=Saccharomyces cerevisiae S288C]	metabolic process
P05749	60S ribosomal protein L22-A [OS=Saccharomyces cerevisiae S288C]	metabolic process
P17536	Tropomyosin-1 [OS=Saccharomyces cerevisiae S288C]	cell growth;cell organization and biogenesis;metabolic process;transport
P05759	Ubiquitin-40S ribosomal protein S31 [OS=Saccharomyces cerevisiae S288C]	cell organization and biogenesis;metabolic process
P47143	Adenosine kinase [OS=Saccharomyces cerevisiae S288C]	metabolic process
P43572	Enhancer of polycomb-like protein 1 [OS=Saccharomyces cerevisiae S288C]	cell organization and biogenesis;metabolic process;regulation of biological process;response to stimulus
P10664	60S ribosomal protein L4-A [OS=Saccharomyces cerevisiae S288C]	metabolic process
P18899	Stress protein ddr48 [OS=Saccharomyces cerevisiae S288C]	metabolic process;response to stimulus
P38689	Ribose-phosphate pyrophosphokinase 3 [OS=Saccharomyces cerevisiae S288C]	cell organization and biogenesis;metabolic process
P05318	60s acidic ribosomal protein p1-alpha [OS=Saccharomyces cerevisiae S288C]	metabolic process;regulation of biological process
P33734	imidazole glycerol phosphate synthase hisHF [OS=Saccharomyces cerevisiae S288C]	metabolic process
P07263-2	Isoform Cytoplasmic of Histidine--tRNA ligase, mitochondrial [OS=Saccharomyces cerevisiae S288C]	cell organization and biogenesis;metabolic process
P32771	S-(hydroxymethyl)glutathione dehydrogenase [OS=Saccharomyces cerevisiae S288C]	metabolic process
Q12233	ATP synthase subunit g, mitochondrial [OS=Saccharomyces cerevisiae S288C]	cell organization and biogenesis;metabolic process;transport
P38720	6-phosphogluconate dehydrogenase, decarboxylating 1 [OS=Saccharomyces cerevisiae S288C]	metabolic process;response to stimulus
P05317	60S acidic ribosomal protein P0 [OS=Saccharomyces cerevisiae S288C]	cell organization and biogenesis;metabolic process
P16387	Pyruvate dehydrogenase E1 component subunit alpha, mitochondrial [OS=Saccharomyces cerevisiae S288C]	cell growth;metabolic process
P38910	10 kDa heat shock protein, mitochondrial [OS=Saccharomyces cerevisiae S288C]	cell organization and biogenesis;metabolic process;response to stimulus;transport
P00431	cytochrome c peroxidase, mitochondrial [OS=Saccharomyces cerevisiae S288C]	metabolic process;response to stimulus
A6ZR27	Aldehyde dehydrogenase 5, mitochondrial [OS=Saccharomyces cerevisiae YJM789]	metabolic process
P28834	Isocitrate dehydrogenase [NAD] subunit 1, mitochondrial [OS=Saccharomyces cerevisiae S288C]	metabolic process
Q6Q546	Ubiquitin-like modifier hub1 [OS=Saccharomyces cerevisiae S288C]	cell organization and biogenesis;metabolic process
P38625	GMP synthase [glutamine-hydrolyzing] [OS=Saccharomyces cerevisiae S288C]	metabolic process
P05626	ATP synthase subunit 4, mitochondrial [OS=Saccharomyces cerevisiae S288C]	cell organization and biogenesis;metabolic process;transport
P38230	probable quinone oxidoreductase [OS=Saccharomyces cerevisiae S288C]	metabolic process;response to stimulus
O74700	Mitochondrial import inner membrane translocase subunit Tim9 [OS=Saccharomyces cerevisiae S288C]	cell organization and biogenesis;transport
O14467	multiprotein-bridging factor 1 [OS=Saccharomyces cerevisiae S288C]	metabolic process;regulation of biological process
P12612	T-complex protein 1 subunit alpha [OS=Saccharomyces cerevisiae S288C]	metabolic process
P0CX44	60S ribosomal protein L1-B [OS=Saccharomyces cerevisiae S288C]	metabolic process
P01097	ATPase inhibitor, mitochondrial [OS=Saccharomyces cerevisiae S288C]	regulation of biological process
P00560	Phosphoglycerate kinase [OS=Saccharomyces cerevisiae S288C]	metabolic process
P22768	Argininosuccinate synthase [OS=Saccharomyces cerevisiae S288C]	metabolic process
P39684	Protein PES4 [OS=Saccharomyces cerevisiae S288C]
P32324	Elongation factor 2 [OS=Saccharomyces cerevisiae S288C]	metabolic process;regulation of biological process
P36013	NAD-dependent malic enzyme, mitochondrial [OS=Saccharomyces cerevisiae S288C]	metabolic process
P41811	Coatomer subunit beta' [OS=Saccharomyces cerevisiae S288C]	transport
P05748	60S ribosomal protein L15-A [OS=Saccharomyces cerevisiae S288C]	cell organization and biogenesis;metabolic process
A6ZRM0	adenylosuccinate synthetase [OS=Saccharomyces cerevisiae YJM789]	metabolic process
P0CX34	40S ribosomal protein S30-B [OS=Saccharomyces cerevisiae S288C]	metabolic process
P04650	60S ribosomal protein L39 [OS=Saccharomyces cerevisiae S288C]	metabolic process
P07702	L-2-aminoadipate reductase [OS=Saccharomyces cerevisiae S288C]	metabolic process
Q07478	ATP-dependent RNA helicase SUB2 [OS=Saccharomyces cerevisiae S288C]	metabolic process;regulation of biological process;response to stimulus;transport
P04912	Histone H2A.2 [OS=Saccharomyces cerevisiae S288C]	cell organization and biogenesis;metabolic process;regulation of biological process;response to stimulus
P18544	Acetylornithine aminotransferase, mitochondrial [OS=Saccharomyces cerevisiae S288C]	metabolic process
P37291	Serine hydroxymethyltransferase, cytosolic [OS=Saccharomyces cerevisiae S288C]	metabolic process
P38988	Mitochondrial GTP/GDP carrier protein 1 [OS=Saccharomyces cerevisiae S288C]	cell organization and biogenesis;cellular homeostasis;transport
P00924	Enolase 1 [OS=Saccharomyces cerevisiae S288C]	metabolic process;regulation of biological process
B3LPW4	Cell wall mannoprotein HSP150 [OS=Saccharomyces cerevisiae RM11-1a]	cell organization and biogenesis
P32527	zuotin [OS=Saccharomyces cerevisiae S288C]	metabolic process;regulation of biological process;response to stimulus;transport
Q3E757	60S ribosomal protein L11-B [OS=Saccharomyces cerevisiae S288C]	cell organization and biogenesis;metabolic process
P0CS90	Heat shock protein SSC1, mitochondrial [OS=Saccharomyces cerevisiae S288C]	cell organization and biogenesis;metabolic process;regulation of biological process;transport
P34227	Peroxiredoxin PRX1, mitochondrial [OS=Saccharomyces cerevisiae S288C]	cellular homeostasis;metabolic process;regulation of biological process;response to stimulus
C8ZCI0	MICOS complex subunit Mic60 [OS=Saccharomyces cerevisiae EC1118]
P49095	Glycine dehydrogenase (Decarboxylating), mitochondrial [OS=Saccharomyces cerevisiae S288C]	metabolic process
P29453	60S ribosomal protein L8-B [OS=Saccharomyces cerevisiae S288C]	metabolic process
P38788	Ribosome-associated complex subunit SSZ1 [OS=Saccharomyces cerevisiae S288C]	cell organization and biogenesis;metabolic process;regulation of biological process
P00424	Cytochrome c oxidase polypeptide 5A, mitochondrial [OS=Saccharomyces cerevisiae S288C]	metabolic process;transport
P07264	3-isopropylmalate dehydratase [OS=Saccharomyces cerevisiae S288C]	metabolic process
Q12207	Non-classical export protein 2 [OS=Saccharomyces cerevisiae S288C]	cell organization and biogenesis;regulation of biological process;transport
A6ZWL1	Nascent polypeptide-associated complex subunit beta-1 [OS=Saccharomyces cerevisiae YJM789]	metabolic process;regulation of biological process;transport
P40185	Protein mmf1, mitochondrial [OS=Saccharomyces cerevisiae S288C]	cell organization and biogenesis;metabolic process
B3LNH0	Heterogeneous nuclear rnp K-like protein 2 [OS=Saccharomyces cerevisiae RM11-1a]	cell organization and biogenesis;regulation of biological process;transport
P34216	EH domain-containing and endocytosis protein 1 [OS=Saccharomyces cerevisiae S288C]	cell organization and biogenesis;cellular component movement;metabolic process;regulation of biological process;response to stimulus;transport
B5VNQ3	Serine/threonine-protein kinase STE11 [OS=Saccharomyces cerevisiae AWRI1631]	metabolic process;regulation of biological process;response to stimulus
P38701	40S ribosomal protein S20 [OS=Saccharomyces cerevisiae S288C]	metabolic process
P07991	ornithine aminotransferase [OS=Saccharomyces cerevisiae S288C]	metabolic process;response to stimulus
P33299	26S proteasome regulatory subunit 7 homolog [OS=Saccharomyces cerevisiae S288C]	cell organization and biogenesis;metabolic process;regulation of biological process
P34078	Protein LTV1 [OS=Saccharomyces cerevisiae S288C]	response to stimulus;transport
P38891	Branched-chain-amino-acid aminotransferase, mitochondrial [OS=Saccharomyces cerevisiae S288C]	metabolic process
P20435	DNA-directed RNA polymerases I, II, and III subunit RPABC2 [OS=Saccharomyces cerevisiae S288C]	metabolic process;regulation of biological process
P41920	Ran-specific GTPase-activating protein 1 [OS=Saccharomyces cerevisiae S288C]	cell organization and biogenesis;metabolic process;regulation of biological process;transport
P00931	Tryptophan synthase [OS=Saccharomyces cerevisiae S288C]	metabolic process
P00427	Cytochrome c oxidase subunit 6, mitochondrial [OS=Saccharomyces cerevisiae S288C]	metabolic process;transport
P51401	60S ribosomal protein L9-B [OS=Saccharomyces cerevisiae S288C]	metabolic process
A6ZYX7	U6 snRNA-associated Sm-like protein LSm6 [OS=Saccharomyces cerevisiae YJM789]	metabolic process
P09624	Dihydrolipoyl dehydrogenase, mitochondrial [OS=Saccharomyces cerevisiae S288C]	cellular homeostasis;metabolic process;regulation of biological process
Q05785	epsin-2 [OS=Saccharomyces cerevisiae S288C]	cell organization and biogenesis;transport
P18962	Dipeptidyl aminopeptidase B [OS=Saccharomyces cerevisiae S288C]	metabolic process
P40150	Ribosome-associated molecular chaperone SSB2 [OS=Saccharomyces cerevisiae S288C]	cell communication;cell organization and biogenesis;metabolic process;regulation of biological process;response to stimulus;transport
P39522	Dihydroxy-acid dehydratase, mitochondrial [OS=Saccharomyces cerevisiae S288C]	metabolic process;response to stimulus
P32074	Coatomer subunit gamma [OS=Saccharomyces cerevisiae S288C]	transport
Q02784	Monothiol glutaredoxin-5, mitochondrial [OS=Saccharomyces cerevisiae S288C]	cell organization and biogenesis;cellular homeostasis;metabolic process;regulation of biological process;response to stimulus
P40581	Glutathione peroxidase-like peroxiredoxin HYR1 [OS=Saccharomyces cerevisiae S288C]	metabolic process;response to stimulus
P00729	carboxypeptidase Y [OS=Saccharomyces cerevisiae S288C]	metabolic process
P02293	Histone H2B.1 [OS=Saccharomyces cerevisiae S288C]	cell organization and biogenesis;metabolic process;regulation of biological process;response to stimulus
Q12032	Altered inheritance of mitochondria protein 41, mitochondrial [OS=Saccharomyces cerevisiae S288C]
P49435	Adenine phosphoribosyltransferase 1 [OS=Saccharomyces cerevisiae S288C]	metabolic process
P53200	Protein-lysine N-methyltransferase EFM5 [OS=Saccharomyces cerevisiae S288C]	metabolic process
Q04636	FACT complex subunit pob3 [OS=Saccharomyces cerevisiae S288C]	cell organization and biogenesis;metabolic process;regulation of biological process;response to stimulus
P04807	Hexokinase-2 [OS=Saccharomyces cerevisiae S288C]	cell communication;cell organization and biogenesis;cellular homeostasis;metabolic process;regulation of biological process;response to stimulus;transport
Q12443	Reticulon-like protein 2 [OS=Saccharomyces cerevisiae S288C]	cell organization and biogenesis;response to stimulus
P25443	40S ribosomal protein S2 [OS=Saccharomyces cerevisiae S288C]	metabolic process;regulation of biological process;transport
P32898	Mitochondrial presequence protease [OS=Saccharomyces cerevisiae S288C]	metabolic process
P54113	bifunctional purine biosynthesis protein ADE16 [OS=Saccharomyces cerevisiae S288C]	cell differentiation;metabolic process
P21734	ubiquitin-conjugating enzyme E2 1 [OS=Saccharomyces cerevisiae S288C]	cell organization and biogenesis;metabolic process
P05694	5-methyltetrahydropteroyltriglutamate--homocysteine methyltransferase [OS=Saccharomyces cerevisiae S288C]	metabolic process
P39940	E3 ubiquitin-protein ligase RSP5 [OS=Saccharomyces cerevisiae S288C]	cell organization and biogenesis;metabolic process;regulation of biological process;response to stimulus;transport
P07703	DNA-directed RNA polymerases I and III subunit RPAC1 [OS=Saccharomyces cerevisiae S288C]	metabolic process
P14126	60S ribosomal protein L3 [OS=Saccharomyces cerevisiae S288C]	cell organization and biogenesis;metabolic process
P17555	Adenylyl cyclase-associated protein [OS=Saccharomyces cerevisiae S288C]	cell organization and biogenesis;regulation of biological process;response to stimulus
P14904	vacuolar aminopeptidase 1 [OS=Saccharomyces cerevisiae S288C]	metabolic process;transport
Q99258	3,4-dihydroxy-2-butanone 4-phosphate synthase [OS=Saccharomyces cerevisiae S288C]	metabolic process
P00812	arginase [OS=Saccharomyces cerevisiae S288C]	metabolic process;regulation of biological process
P38999	Saccharopine dehydrogenase [NADP(+), L-glutamate-forming] [OS=Saccharomyces cerevisiae S288C]	metabolic process
P53334	probable family 17 glucosidase SCW4 [OS=Saccharomyces cerevisiae S288C]	cell organization and biogenesis;conjugation;metabolic process;reproduction
P28274	CTP synthase 1 [OS=Saccharomyces cerevisiae S288C]	metabolic process
P40495	Homoisocitrate dehydrogenase, mitochondrial [OS=Saccharomyces cerevisiae S288C]	metabolic process
P37303	Low specificity L-threonine aldolase [OS=Saccharomyces cerevisiae S288C]	metabolic process
P00890	citrate synthase, mitochondrial [OS=Saccharomyces cerevisiae S288C]	metabolic process
P53900	Prefoldin subunit 4 [OS=Saccharomyces cerevisiae S288C]	cell organization and biogenesis;metabolic process;regulation of biological process;response to stimulus
P15108	ATP-dependent molecular chaperone HSC82 [OS=Saccharomyces cerevisiae S288C]	cell organization and biogenesis;metabolic process;response to stimulus
P53221	60S ribosomal protein L26-B [OS=Saccharomyces cerevisiae S288C]	metabolic process
P06168	ketol-acid reductoisomerase, mitochondrial [OS=Saccharomyces cerevisiae S288C]	cell organization and biogenesis;metabolic process
P38972	Phosphoribosylformylglycinamidine synthase [OS=Saccharomyces cerevisiae S288C]	metabolic process
P30902	ATP synthase subunit d, mitochondrial [OS=Saccharomyces cerevisiae S288C]	metabolic process;transport
P45818	ATP-dependent RNA helicase rok1 [OS=Saccharomyces cerevisiae S288C]	metabolic process
P24280	SEC14 cytosolic factor [OS=Saccharomyces cerevisiae S288C]	cell differentiation;cell organization and biogenesis;metabolic process;regulation of biological process;transport
P38011	Guanine nucleotide-binding protein subunit beta-like protein [OS=Saccharomyces cerevisiae S288C]	regulation of biological process;response to stimulus
Q04773	uncharacterized protein YMR074C [OS=Saccharomyces cerevisiae S288C]	cell death;response to stimulus
P38075	pyridoxamine 5'-phosphate oxidase [OS=Saccharomyces cerevisiae S288C]	metabolic process
P28241	Isocitrate dehydrogenase [NAD] subunit 2, mitochondrial [OS=Saccharomyces cerevisiae S288C]	metabolic process
P43567	alanine--glyoxylate aminotransferase 1 [OS=Saccharomyces cerevisiae S288C]	metabolic process
P41056	60S ribosomal protein L33-B [OS=Saccharomyces cerevisiae S288C]	metabolic process
P50095	Inosine-5'-monophosphate dehydrogenase 3 [OS=Saccharomyces cerevisiae S288C]	metabolic process
Q12363	Transcriptional modulator WTM1 [OS=Saccharomyces cerevisiae S288C]	metabolic process;regulation of biological process;transport
P19414	Aconitate hydratase, mitochondrial [OS=Saccharomyces cerevisiae S288C]	cell organization and biogenesis;metabolic process
P60010	Actin [OS=Saccharomyces cerevisiae S288C]	cell organization and biogenesis;cellular component movement;metabolic process;response to stimulus;transport
P0CX84	60S ribosomal protein L35-A [OS=Saccharomyces cerevisiae S288C]	metabolic process
P48570	homocitrate synthase, cytosolic isozyme [OS=Saccharomyces cerevisiae S288C]	cell organization and biogenesis;metabolic process;response to stimulus
P00950	Phosphoglycerate mutase 1 [OS=Saccharomyces cerevisiae S288C]	metabolic process;regulation of biological process
P20459	eukaryotic translation initiation factor 2 subunit alpha [OS=Saccharomyces cerevisiae S288C]	cell organization and biogenesis;metabolic process
P39079	T-complex protein 1 subunit zeta [OS=Saccharomyces cerevisiae S288C]	metabolic process
P40327	26S proteasome regulatory subunit 4 homolog [OS=Saccharomyces cerevisiae S288C]	cell organization and biogenesis;metabolic process;regulation of biological process
P53616	Probable secreted beta-glucosidase SUN4 [OS=Saccharomyces cerevisiae S288C]	cell division;cell organization and biogenesis;metabolic process
P07806	Valine--tRNA ligase, mitochondrial [OS=Saccharomyces cerevisiae S288C]	metabolic process;regulation of biological process
P12383	Transcription factor PDR1 [OS=Saccharomyces cerevisiae S288C]	cell communication;metabolic process;regulation of biological process;response to stimulus
P0CX31	40S ribosomal protein S24-A [OS=Saccharomyces cerevisiae S288C]	metabolic process
P37012	Phosphoglucomutase 2 [OS=Saccharomyces cerevisiae S288C]	cellular homeostasis;metabolic process
P49089	Asparagine synthetase [glutamine-hydrolyzing] 1 [OS=Saccharomyces cerevisiae S288C]	metabolic process
P38077	ATP synthase subunit gamma, mitochondrial [OS=Saccharomyces cerevisiae S288C]	metabolic process;transport
P52910	acetyl-coenzyme A synthetase 2 [OS=Saccharomyces cerevisiae S288C]	cell organization and biogenesis;metabolic process
Q01939	26S proteasome regulatory subunit 8 homolog [OS=Saccharomyces cerevisiae S288C]	cell organization and biogenesis;metabolic process;regulation of biological process;response to stimulus
P20606	Small COPII coat GTPase SAR1 [OS=Saccharomyces cerevisiae S288C]	cell organization and biogenesis;metabolic process;regulation of biological process;response to stimulus;transport
P07149	Fatty acid synthase subunit beta [OS=Saccharomyces cerevisiae S288C]	metabolic process
P53912	Uncharacterized protein YNL134C [OS=Saccharomyces cerevisiae S288C]	metabolic process;response to stimulus
P32419	Malate dehydrogenase, peroxisomal [OS=Saccharomyces cerevisiae S288C]	metabolic process
P38791	deoxyhypusine synthase [OS=Saccharomyces cerevisiae S288C]	metabolic process
P48510	Ubiquitin domain-containing protein DSK2 [OS=Saccharomyces cerevisiae S288C]	cell organization and biogenesis;metabolic process
Q01217	Protein ARG5,6, mitochondrial [OS=Saccharomyces cerevisiae S288C]	metabolic process;regulation of biological process
P14540	fructose-bisphosphate aldolase [OS=Saccharomyces cerevisiae S288C]	metabolic process
Q03148	Pyridoxal 5'-phosphate synthase subunit SNZ1 [OS=Saccharomyces cerevisiae S288C]	metabolic process
Q02486	ARS-binding factor 2, mitochondrial [OS=Saccharomyces cerevisiae S288C]	cell organization and biogenesis;metabolic process
Q05788	purine nucleoside phosphorylase [OS=Saccharomyces cerevisiae S288C]	metabolic process
Q03195	translation initiation factor rli1 [OS=Saccharomyces cerevisiae S288C]	cell organization and biogenesis;metabolic process;regulation of biological process;transport
Q04119	Endopolyphosphatase [OS=Saccharomyces cerevisiae S288C]	metabolic process
P32911	eukaryotic translation initiation factor eIF-1 [OS=Saccharomyces cerevisiae S288C]	cell organization and biogenesis;metabolic process;regulation of biological process
P40098	uncharacterized mitochondrial membrane protein FMP10 [OS=Saccharomyces cerevisiae S288C]
P61830	Histone H3 [OS=Saccharomyces cerevisiae S288C]	cell differentiation;cell organization and biogenesis;metabolic process;regulation of biological process;response to stimulus
P05755	40S ribosomal protein S9-B [OS=Saccharomyces cerevisiae S288C]	metabolic process;regulation of biological process
P04076	argininosuccinate lyase [OS=Saccharomyces cerevisiae S288C]	metabolic process
P21576	vacuolar protein sorting-associated protein 1 [OS=Saccharomyces cerevisiae S288C]	cell division;cell organization and biogenesis;transport
P32628	UV excision repair protein Rad23 [OS=Saccharomyces cerevisiae S288C]	metabolic process;regulation of biological process;response to stimulus
P38216	Uncharacterized protein YBR016W [OS=Saccharomyces cerevisiae S288C]
P02994	elongation factor 1-alpha [OS=Saccharomyces cerevisiae S288C]	cell communication;metabolic process;regulation of biological process;response to stimulus;transport
P0C0V8	40S ribosomal protein S21-A [OS=Saccharomyces cerevisiae S288C]	metabolic process
P11484	Ribosome-associated molecular chaperone SSB1 [OS=Saccharomyces cerevisiae S288C]	cell communication;cell organization and biogenesis;metabolic process;regulation of biological process;response to stimulus;transport
P46655	Glutamate--tRNA ligase, cytoplasmic [OS=Saccharomyces cerevisiae S288C]	metabolic process
P39730	Eukaryotic translation initiation factor 5B [OS=Saccharomyces cerevisiae S288C]	cell organization and biogenesis;metabolic process;regulation of biological process
P24000	60S ribosomal protein L24-B [OS=Saccharomyces cerevisiae S288C]	cell organization and biogenesis;metabolic process
P32485	mitogen-activated protein kinase hog1 [OS=Saccharomyces cerevisiae S288C]	metabolic process;regulation of biological process;response to stimulus
P17649	4-aminobutyrate aminotransferase [OS=Saccharomyces cerevisiae S288C]	metabolic process
P16521	elongation factor 3A [OS=Saccharomyces cerevisiae S288C]	cell organization and biogenesis;metabolic process;regulation of biological process
P32481	Eukaryotic translation initiation factor 2 subunit gamma [OS=Saccharomyces cerevisiae S288C]	cell organization and biogenesis;metabolic process;regulation of biological process
P49723	Ribonucleoside-diphosphate reductase small chain 2 [OS=Saccharomyces cerevisiae S288C]	metabolic process
P32449	Phospho-2-dehydro-3-deoxyheptonate aldolase, tyrosine-inhibited [OS=Saccharomyces cerevisiae S288C]	metabolic process
P04147	polyadenylate-binding protein, cytoplasmic and nuclear [OS=Saccharomyces cerevisiae S288C]	metabolic process;regulation of biological process;transport
P00549	Pyruvate kinase 1 [OS=Saccharomyces cerevisiae S288C]	metabolic process
P32589	Heat shock protein homolog SSE1 [OS=Saccharomyces cerevisiae S288C]	metabolic process;regulation of biological process
P25644	DNA topoisomerase 2-associated protein PAT1 [OS=Saccharomyces cerevisiae S288C]	cell division;cell organization and biogenesis;metabolic process;regulation of biological process
A7A0V3	40S ribosomal protein S0-B [OS=Saccharomyces cerevisiae YJM789]	metabolic process
P00925	Enolase 2 [OS=Saccharomyces cerevisiae S288C]	metabolic process;regulation of biological process
P32643	Trans-aconitate 3-methyltransferase [OS=Saccharomyces cerevisiae S288C]	metabolic process
Q08220	glutathione synthetase [OS=Saccharomyces cerevisiae S288C]	metabolic process
P19097	Fatty acid synthase subunit alpha [OS=Saccharomyces cerevisiae S288C]	metabolic process
P40531	Protein GVP36 [OS=Saccharomyces cerevisiae S288C]	cell organization and biogenesis;transport
P41277	Glycerol-1-phosphate phosphohydrolase 1 [OS=Saccharomyces cerevisiae S288C]	metabolic process;response to stimulus
P80967	Mitochondrial import receptor subunit TOM5 [OS=Saccharomyces cerevisiae S288C]	cell organization and biogenesis;transport
P25572	Putative uncharacterized protein YCL042W [OS=Saccharomyces cerevisiae S288C]
Q05050	Eisosome protein 1 [OS=Saccharomyces cerevisiae S288C]	cell organization and biogenesis;metabolic process;transport
P20081	FK506-binding protein 1 [OS=Saccharomyces cerevisiae S288C]	cell organization and biogenesis;metabolic process;regulation of biological process
P00330	Alcohol dehydrogenase 1 [OS=Saccharomyces cerevisiae S288C]	metabolic process
P20967	2-oxoglutarate dehydrogenase, mitochondrial [OS=Saccharomyces cerevisiae S288C]	metabolic process
P38985	signal recognition particle subunit SRP14 [OS=Saccharomyces cerevisiae S288C]	cell organization and biogenesis;transport
P07342	Acetolactate synthase catalytic subunit, mitochondrial [OS=Saccharomyces cerevisiae S288C]	metabolic process
P13517	F-actin-capping protein subunit beta [OS=Saccharomyces cerevisiae S288C]	cell organization and biogenesis;regulation of biological process;response to stimulus
P31373	Cystathionine gamma-lyase [OS=Saccharomyces cerevisiae S288C]	metabolic process
P23254	transketolase 1 [OS=Saccharomyces cerevisiae S288C]	metabolic process
P46990	60S ribosomal protein L17-B [OS=Saccharomyces cerevisiae S288C]	metabolic process
P53753	endo-1,3(4)-beta-glucanase 1 [OS=Saccharomyces cerevisiae S288C]	metabolic process
Q96VH4	Putative nitroreductase HBN1 [OS=Saccharomyces cerevisiae S288C]	metabolic process;response to stimulus
P43598	Inhibitor of glycogen debranching 1 [OS=Saccharomyces cerevisiae S288C]	metabolic process;regulation of biological process
Q12163	NAP1-binding protein 2 [OS=Saccharomyces cerevisiae S288C]	regulation of biological process;response to stimulus
P48164	40S ribosomal protein S7-B [OS=Saccharomyces cerevisiae S288C]	metabolic process
A6ZRW6	Malate synthase 1, glyoxysomal [OS=Saccharomyces cerevisiae YJM789]	metabolic process
P39683	nicotinate phosphoribosyltransferase [OS=Saccharomyces cerevisiae S288C]	metabolic process;regulation of biological process
Q3E841	Uncharacterized protein YNR034W-A [OS=Saccharomyces cerevisiae S288C]
P41911	Glycerol-3-phosphate dehydrogenase [NAD(+)] 2, mitochondrial [OS=Saccharomyces cerevisiae S288C]	metabolic process
P53066	Ankyrin repeat-containing protein YGL242C [OS=Saccharomyces cerevisiae S288C]
P05750	40S ribosomal protein S3 [OS=Saccharomyces cerevisiae S288C]	metabolic process;response to stimulus;transport
P12695	Dihydrolipoyllysine-residue acetyltransferase component of pyruvate dehydrogenase complex, mitochondrial [OS=Saccharomyces cerevisiae S288C]	metabolic process
P04456	60S ribosomal protein L25 [OS=Saccharomyces cerevisiae S288C]	cell organization and biogenesis;metabolic process
Q3E7Y3	40S ribosomal protein S22-B [OS=Saccharomyces cerevisiae S288C]	metabolic process
P32288	Glutamine synthetase [OS=Saccharomyces cerevisiae S288C]	metabolic process
P07280	40S ribosomal protein S19-A [OS=Saccharomyces cerevisiae S288C]	cell organization and biogenesis;metabolic process;transport
P0CX55	40S ribosomal protein S18-A [OS=Saccharomyces cerevisiae S288C]	metabolic process;transport
P25293	nucleosome assembly protein [OS=Saccharomyces cerevisiae S288C]	cell organization and biogenesis;regulation of biological process;transport
P00128	Cytochrome b-c1 complex subunit 7 [OS=Saccharomyces cerevisiae S288C]	cell organization and biogenesis;metabolic process;transport
Q12522	eukaryotic translation initiation factor 6 [OS=Saccharomyces cerevisiae S288C]	cell organization and biogenesis;metabolic process;transport
P53859	Exosome complex component csl4 [OS=Saccharomyces cerevisiae S288C]	metabolic process;transport
P14742	Glutamine--fructose-6-phosphate aminotransferase [isomerizing] [OS=Saccharomyces cerevisiae S288C]	metabolic process
P11154	pyruvate carboxylase 1 [OS=Saccharomyces cerevisiae S288C]	metabolic process
P41921	glutathione reductase [OS=Saccharomyces cerevisiae S288C]	cellular homeostasis;metabolic process;regulation of biological process;response to stimulus
Q12123	Inactive diphosphatase DCS2 [OS=Saccharomyces cerevisiae S288C]	cell communication;metabolic process;regulation of biological process;response to stimulus
P38934	nuclear segregation protein Bfr1 [OS=Saccharomyces cerevisiae S288C]	metabolic process;regulation of biological process
Q12513	Translation machinery-associated protein 17 [OS=Saccharomyces cerevisiae S288C]	cell organization and biogenesis
P36421	Tyrosine--tRNA ligase, cytoplasmic [OS=Saccharomyces cerevisiae S288C]	metabolic process
P07283	phosphomannomutase [OS=Saccharomyces cerevisiae S288C]	metabolic process;response to stimulus;transport
Q12335	Protoplast secreted protein 2 [OS=Saccharomyces cerevisiae S288C]	metabolic process
P0CX49	60S ribosomal protein L18-A [OS=Saccharomyces cerevisiae S288C]	metabolic process
P27472	Glycogen [starch] synthase isoform 2 [OS=Saccharomyces cerevisiae S288C]	metabolic process
P21954	Isocitrate dehydrogenase [NADP], mitochondrial [OS=Saccharomyces cerevisiae S288C]	metabolic process
P39968	Vacuolar protein 8 [OS=Saccharomyces cerevisiae S288C]	cell communication;cell organization and biogenesis;metabolic process;response to stimulus;transport
P42943	T-complex protein 1 subunit eta [OS=Saccharomyces cerevisiae S288C]	metabolic process
P14065	Glycerol 2-dehydrogenase (NADP(+)) [OS=Saccharomyces cerevisiae S288C]	metabolic process;response to stimulus
P28272	Dihydroorotate dehydrogenase (Fumarate) [OS=Saccharomyces cerevisiae S288C]	metabolic process
P09436	isoleucine--tRNA ligase, cytoplasmic [OS=Saccharomyces cerevisiae S288C]	metabolic process;regulation of biological process
P40825	alanine--tRNA ligase, mitochondrial [OS=Saccharomyces cerevisiae S288C]	metabolic process
P04037	cytochrome c oxidase subunit 4, mitochondrial [OS=Saccharomyces cerevisiae S288C]	cell organization and biogenesis;metabolic process;transport
Q08962	60S ribosome subunit biogenesis protein NIP7 [OS=Saccharomyces cerevisiae S288C]	cell organization and biogenesis;metabolic process
A6ZNQ1	ATP-dependent RNA helicase dbp5 [OS=Saccharomyces cerevisiae YJM789]	metabolic process;transport
P53852	Cysteine--tRNA ligase [OS=Saccharomyces cerevisiae S288C]	metabolic process
P00127	Cytochrome b-c1 complex subunit 6 [OS=Saccharomyces cerevisiae S288C]	metabolic process;transport
P25087	Sterol 24-C-methyltransferase [OS=Saccharomyces cerevisiae S288C]	metabolic process
P05738	60S ribosomal protein L9-A [OS=Saccharomyces cerevisiae S288C]	metabolic process
P34223	UBX domain-containing protein 1 [OS=Saccharomyces cerevisiae S288C]	cell differentiation;cell organization and biogenesis;metabolic process;regulation of biological process
P0C2H8	60S ribosomal protein L31-A [OS=Saccharomyces cerevisiae S288C]	metabolic process;regulation of biological process
P52911	glucan 1,3-beta-glucosidase 2 [OS=Saccharomyces cerevisiae S288C]	cell organization and biogenesis;metabolic process
P20433	DNA-directed RNA polymerase II subunit RPB4 [OS=Saccharomyces cerevisiae S288C]	cell organization and biogenesis;metabolic process;regulation of biological process;response to stimulus;transport
Q07551	NADPH-dependent alpha-keto amide reductase [OS=Saccharomyces cerevisiae S288C]	metabolic process;response to stimulus
P06367	40S ribosomal protein S14-A [OS=Saccharomyces cerevisiae S288C]	cell organization and biogenesis;metabolic process
P46680	Actin-interacting protein 1 [OS=Saccharomyces cerevisiae S288C]	cell organization and biogenesis;regulation of biological process;response to stimulus
Q05506	arginine--tRNA ligase, cytoplasmic [OS=Saccharomyces cerevisiae S288C]	cell organization and biogenesis;metabolic process
P18562	uracil phosphoribosyltransferase [OS=Saccharomyces cerevisiae S288C]	metabolic process
P10659	S-adenosylmethionine synthase 1 [OS=Saccharomyces cerevisiae S288C]	metabolic process
A7A1W1	40S ribosomal protein S1-A [OS=Saccharomyces cerevisiae YJM789]	metabolic process
P27616	phosphoribosylaminoimidazole-succinocarboxamide synthase [OS=Saccharomyces cerevisiae S288C]	metabolic process
P07213	Mitochondrial import receptor subunit TOM70 [OS=Saccharomyces cerevisiae S288C]	cell organization and biogenesis;transport
P03965	carbamoyl-phosphate synthase arginine-specific large chain [OS=Saccharomyces cerevisiae S288C]	cell communication;metabolic process;response to stimulus
P32458	cell division control protein 11 [OS=Saccharomyces cerevisiae S288C]	cell division;regulation of biological process
P38708	Putative proline--tRNA ligase YHR020W [OS=Saccharomyces cerevisiae S288C]	metabolic process;regulation of biological process
P02309	histone H4 [OS=Saccharomyces cerevisiae S288C]	cell differentiation;cell organization and biogenesis;metabolic process;regulation of biological process
Q01852	Mitochondrial import inner membrane translocase subunit TIM44 [OS=Saccharomyces cerevisiae S288C]	transport
P38858	6-phosphogluconolactonase 3 [OS=Saccharomyces cerevisiae S288C]	metabolic process
Q08245	protein ZEO1 [OS=Saccharomyces cerevisiae S288C]	cell organization and biogenesis
P29029	Endochitinase [OS=Saccharomyces cerevisiae S288C]	cell organization and biogenesis;metabolic process
P06208-1	2-isopropylmalate synthase [OS=Saccharomyces cerevisiae S288C]	metabolic process
P07257	Cytochrome b-c1 complex subunit 2, mitochondrial [OS=Saccharomyces cerevisiae S288C]	metabolic process;transport
P05150	ornithine carbamoyltransferase [OS=Saccharomyces cerevisiae S288C]	metabolic process
P29509	thioredoxin reductase 1 [OS=Saccharomyces cerevisiae S288C]	cellular homeostasis;metabolic process;regulation of biological process;response to stimulus
P48589	40S ribosomal protein S12 [OS=Saccharomyces cerevisiae S288C]	metabolic process
Q12191	Binder of USO1 and GRH1 protein 1 [OS=Saccharomyces cerevisiae S288C]	transport
P28707	Co-chaperone protein SBA1 [OS=Saccharomyces cerevisiae S288C]	metabolic process;regulation of biological process
P40070	U6 snRNA-associated Sm-like protein LSm4 [OS=Saccharomyces cerevisiae S288C]	cell organization and biogenesis;metabolic process
P48015	Aminomethyltransferase, mitochondrial [OS=Saccharomyces cerevisiae S288C]	metabolic process
P16120	threonine synthase [OS=Saccharomyces cerevisiae S288C]	metabolic process
P33399	La protein homolog [OS=Saccharomyces cerevisiae S288C]	metabolic process
P29547	Elongation factor 1-gamma 1 [OS=Saccharomyces cerevisiae S288C]	metabolic process;regulation of biological process
P32316	acetyl-CoA hydrolase [OS=Saccharomyces cerevisiae S288C]	metabolic process
P32473	Pyruvate dehydrogenase E1 component subunit beta, mitochondrial [OS=Saccharomyces cerevisiae S288C]	metabolic process
P49367	Homoaconitase, mitochondrial [OS=Saccharomyces cerevisiae S288C]	metabolic process
P0CX46	60S ribosomal protein L2-B [OS=Saccharomyces cerevisiae S288C]	metabolic process
Q04869	Uncharacterized protein YMR315W [OS=Saccharomyces cerevisiae S288C]	metabolic process
P04449	60S ribosomal protein L24-A [OS=Saccharomyces cerevisiae S288C]	cell organization and biogenesis;metabolic process
P25694	Cell division control protein 48 [OS=Saccharomyces cerevisiae S288C]	cell communication;cell organization and biogenesis;metabolic process;regulation of biological process;response to stimulus;transport
P06105	Protein SCP160 [OS=Saccharomyces cerevisiae S288C]	cell organization and biogenesis;regulation of biological process;response to stimulus
Q05016	NADP-dependent 3-hydroxy acid dehydrogenase [OS=Saccharomyces cerevisiae S288C]	metabolic process
Q06205	FK506-binding protein 4 [OS=Saccharomyces cerevisiae S288C]	cell organization and biogenesis;metabolic process;regulation of biological process
P17076	60S ribosomal protein L8-A [OS=Saccharomyces cerevisiae S288C]	metabolic process
P39015	Suppressor protein STM1 [OS=Saccharomyces cerevisiae S288C]	cell organization and biogenesis;metabolic process;regulation of biological process;response to stimulus
P10592	Heat shock protein SSA2 [OS=Saccharomyces cerevisiae S288C]	cell organization and biogenesis;metabolic process;regulation of biological process;transport
Q12305	Thiosulfate sulfurtransferase RDL1, mitochondrial [OS=Saccharomyces cerevisiae S288C]
P00817	Inorganic pyrophosphatase [OS=Saccharomyces cerevisiae S288C]	metabolic process
Q00764	Alpha,alpha-trehalose-phosphate synthase [UDP-forming] 56 kDa subunit [OS=Saccharomyces cerevisiae S288C]	cell communication;metabolic process;response to stimulus
P31116	Homoserine dehydrogenase [OS=Saccharomyces cerevisiae S288C]	metabolic process
P31539	heat shock protein 104 [OS=Saccharomyces cerevisiae S288C]	cell organization and biogenesis;metabolic process;response to stimulus
P35719	Uncharacterized protein MRP8 [OS=Saccharomyces cerevisiae S288C]
P11076	ADP-ribosylation factor 1 [OS=Saccharomyces cerevisiae S288C]	cell communication;cell organization and biogenesis;metabolic process;regulation of biological process;response to stimulus;transport
P47154	CAAX prenyl protease 1 [OS=Saccharomyces cerevisiae S288C]	metabolic process;response to stimulus
P39076	T-complex protein 1 subunit beta [OS=Saccharomyces cerevisiae S288C]	metabolic process
P17695	Glutaredoxin-2, mitochondrial [OS=Saccharomyces cerevisiae S288C]	cellular homeostasis;metabolic process;regulation of biological process;response to stimulus;transport
P43593	Ubiquitin carboxyl-terminal hydrolase 6 [OS=Saccharomyces cerevisiae S288C]	metabolic process;regulation of biological process
Q08985	Homocysteine S-methyltransferase 2 [OS=Saccharomyces cerevisiae S288C]	metabolic process
P81449	ATP synthase subunit e, mitochondrial [OS=Saccharomyces cerevisiae S288C]	cell organization and biogenesis;metabolic process;transport
P32454	Aminopeptidase 2, mitochondrial [OS=Saccharomyces cerevisiae S288C]	metabolic process
Q92317	Negative cofactor 2 complex subunit beta [OS=Saccharomyces cerevisiae S288C]	cell organization and biogenesis;metabolic process;regulation of biological process;response to stimulus
P40956	Protein GTS1 [OS=Saccharomyces cerevisiae S288C]	metabolic process;regulation of biological process;transport
Q00402	Nuclear migration protein NUM1 [OS=Saccharomyces cerevisiae S288C]	cell organization and biogenesis;cellular component movement;metabolic process;regulation of biological process;transport
P41543	Dolichyl-diphosphooligosaccharide--protein glycosyltransferase subunit 1 [OS=Saccharomyces cerevisiae S288C]	metabolic process
Q05584	Hydroxyacylglutathione hydrolase, cytoplasmic isozyme [OS=Saccharomyces cerevisiae S288C]	metabolic process
P37262	6-phosphogluconolactonase-like protein 2 [OS=Saccharomyces cerevisiae S288C]	metabolic process;transport
Q3E784	SCOCO-like protein 1 [OS=Saccharomyces cerevisiae S288C]	transport
P38234	Protein RFS1 [OS=Saccharomyces cerevisiae S288C]	metabolic process
P38779	proteasome-interacting protein CIC1 [OS=Saccharomyces cerevisiae S288C]	metabolic process
Q12434	Rho GDP-dissociation inhibitor [OS=Saccharomyces cerevisiae S288C]	cell organization and biogenesis;regulation of biological process;response to stimulus
P34237	Protein CASP [OS=Saccharomyces cerevisiae S288C]	transport
P52488	Ubiquitin-activating enzyme E1-like [OS=Saccharomyces cerevisiae S288C]	metabolic process
P34222	Peptidyl-tRNA hydrolase 2 [OS=Saccharomyces cerevisiae S288C]	regulation of biological process
P33338	Protein SLA2 [OS=Saccharomyces cerevisiae S288C]	cell division;cell organization and biogenesis;reproduction;transport
Q04235	tRNA wybutosine-synthesizing protein 2 [OS=Saccharomyces cerevisiae S288C]	metabolic process
Q04632	Conserved oligomeric Golgi complex subunit 8 [OS=Saccharomyces cerevisiae S288C]	transport
P53980	Uncharacterized protein YNL011C [OS=Saccharomyces cerevisiae S288C]
Q05934	Vacuolar import and degradation protein 22 [OS=Saccharomyces cerevisiae S288C]	metabolic process;transport
P19881	4-nitrophenylphosphatase [OS=Saccharomyces cerevisiae S288C]	metabolic process
P25332	ribokinase [OS=Saccharomyces cerevisiae S288C]	metabolic process
Q03430	37S ribosomal protein RSM28, mitochondrial [OS=Saccharomyces cerevisiae S288C]	cell organization and biogenesis;metabolic process
P20447	ATP-dependent RNA helicase dbp3 [OS=Saccharomyces cerevisiae S288C]	metabolic process
P31109	Synaptobrevin homolog 1 [OS=Saccharomyces cerevisiae S288C]	cell organization and biogenesis;transport
P38210	Chromatin structure-remodeling complex protein RSC14 [OS=Saccharomyces cerevisiae S288C]	cell organization and biogenesis;metabolic process;regulation of biological process
P19073	cell division control protein 42 [OS=Saccharomyces cerevisiae S288C]	cell division;cell organization and biogenesis;conjugation;regulation of biological process;reproduction;response to stimulus
Q02875	SMY2 homolog 2 [OS=Saccharomyces cerevisiae S288C]	cell organization and biogenesis
B3LGB9	tRNA (guanine-N(7)-)-methyltransferase non-catalytic subunit TRM82 [OS=Saccharomyces cerevisiae RM11-1a]	metabolic process
Q06685	Inositol hexakisphosphate and diphosphoinositol-pentakisphosphate kinase [OS=Saccharomyces cerevisiae S288C]	metabolic process;regulation of biological process
P38262	SIR4-interacting protein SIF2 [OS=Saccharomyces cerevisiae S288C]	cell organization and biogenesis;metabolic process;regulation of biological process
Q03323	COMPASS component SDC1 [OS=Saccharomyces cerevisiae S288C]	cell organization and biogenesis;metabolic process;regulation of biological process
P80235	Putative mitochondrial carnitine O-acetyltransferase [OS=Saccharomyces cerevisiae S288C]	metabolic process;transport
P53832	cell wall integrity and stress response component 2 [OS=Saccharomyces cerevisiae S288C]	cell organization and biogenesis;regulation of biological process;response to stimulus
P53297	PAB1-binding protein 1 [OS=Saccharomyces cerevisiae S288C]	cell organization and biogenesis;metabolic process;regulation of biological process
P34253	Protein KTI12 [OS=Saccharomyces cerevisiae S288C]	cell growth;metabolic process;regulation of biological process
P28273	5-oxoprolinase [OS=Saccharomyces cerevisiae S288C]	metabolic process
Q05892	MIOREX complex component 2 [OS=Saccharomyces cerevisiae S288C]	metabolic process
P53212	Probable transcriptional regulatory protein HAH1 [OS=Saccharomyces cerevisiae S288C]
P40414	Tropomyosin-2 [OS=Saccharomyces cerevisiae S288C]	cell organization and biogenesis;transport
P40553	peroxiredoxin DOT5 [OS=Saccharomyces cerevisiae S288C]	cellular homeostasis;metabolic process;regulation of biological process;response to stimulus
Q04697	Glucose-signaling factor 2 [OS=Saccharomyces cerevisiae S288C]	metabolic process
P38264	SRP-independent targeting protein 3 [OS=Saccharomyces cerevisiae S288C]	metabolic process;transport
Q3E824	Uncharacterized protein YOR020W-A [OS=Saccharomyces cerevisiae S288C]	metabolic process;transport
P53962	Uncharacterized WD repeat-containing protein YNL035C [OS=Saccharomyces cerevisiae S288C]
P54964	Oligoribonuclease, mitochondrial [OS=Saccharomyces cerevisiae S288C]	cell organization and biogenesis;metabolic process
P41835	thiamine biosynthetic bifunctional enzyme [OS=Saccharomyces cerevisiae S288C]	metabolic process
Q05787	ERAD-associated E3 ubiquitin-protein ligase component HRD3 [OS=Saccharomyces cerevisiae S288C]	metabolic process;transport
P38353	sec sixty-one protein homolog [OS=Saccharomyces cerevisiae S288C]	cell organization and biogenesis;transport

## Sheet: CHP
Table S2 (C). List of identified and validated proteins using Proteome Discoverer 2.4 in CHP treatment, along with their gene ontology (GO) annotations.
Accession	Description	Biological Process
P00925	Enolase 2 [OS=Saccharomyces cerevisiae S288C]	metabolic process;regulation of biological process
P05694	5-methyltetrahydropteroyltriglutamate--homocysteine methyltransferase [OS=Saccharomyces cerevisiae S288C]	metabolic process
P00549	Pyruvate kinase 1 [OS=Saccharomyces cerevisiae S288C]	metabolic process
P00560	Phosphoglycerate kinase [OS=Saccharomyces cerevisiae S288C]	metabolic process
P32324	Elongation factor 2 [OS=Saccharomyces cerevisiae S288C]	metabolic process;regulation of biological process
P00359	Glyceraldehyde-3-phosphate dehydrogenase 3 [OS=Saccharomyces cerevisiae S288C]	cell death;metabolic process;transport
P10592	Heat shock protein SSA2 [OS=Saccharomyces cerevisiae S288C]	cell organization and biogenesis;metabolic process;regulation of biological process;transport
P00924	Enolase 1 [OS=Saccharomyces cerevisiae S288C]	metabolic process;regulation of biological process
P10591	heat shock protein SSA1 [OS=Saccharomyces cerevisiae S288C]	cell organization and biogenesis;metabolic process;regulation of biological process;transport
P40150	Ribosome-associated molecular chaperone SSB2 [OS=Saccharomyces cerevisiae S288C]	cell communication;cell organization and biogenesis;metabolic process;regulation of biological process;response to stimulus;transport
P11484	Ribosome-associated molecular chaperone SSB1 [OS=Saccharomyces cerevisiae S288C]	cell communication;cell organization and biogenesis;metabolic process;regulation of biological process;response to stimulus;transport
P06169	pyruvate decarboxylase isozyme 1 [OS=Saccharomyces cerevisiae S288C]	metabolic process
P00358	glyceraldehyde-3-phosphate dehydrogenase 2 [OS=Saccharomyces cerevisiae S288C]	cell death;metabolic process
P02994	elongation factor 1-alpha [OS=Saccharomyces cerevisiae S288C]	cell communication;metabolic process;regulation of biological process;response to stimulus;transport
P07262	NADP-specific glutamate dehydrogenase 1 [OS=Saccharomyces cerevisiae S288C]	metabolic process
P07264	3-isopropylmalate dehydratase [OS=Saccharomyces cerevisiae S288C]	metabolic process
P00330	Alcohol dehydrogenase 1 [OS=Saccharomyces cerevisiae S288C]	metabolic process
P16521	elongation factor 3A [OS=Saccharomyces cerevisiae S288C]	cell organization and biogenesis;metabolic process;regulation of biological process
P03965	carbamoyl-phosphate synthase arginine-specific large chain [OS=Saccharomyces cerevisiae S288C]	cell communication;metabolic process;response to stimulus
P37291	Serine hydroxymethyltransferase, cytosolic [OS=Saccharomyces cerevisiae S288C]	metabolic process
P07149	Fatty acid synthase subunit beta [OS=Saccharomyces cerevisiae S288C]	metabolic process
P15108	ATP-dependent molecular chaperone HSC82 [OS=Saccharomyces cerevisiae S288C]	cell organization and biogenesis;metabolic process;response to stimulus
P19097	Fatty acid synthase subunit alpha [OS=Saccharomyces cerevisiae S288C]	metabolic process
P02829	ATP-dependent molecular chaperone HSP82 [OS=Saccharomyces cerevisiae S288C]	cell organization and biogenesis;metabolic process;regulation of biological process;response to stimulus;transport
P22943	12 kDa heat shock protein [OS=Saccharomyces cerevisiae S288C]	cell organization and biogenesis;response to stimulus
Q00955	Acetyl-CoA carboxylase [OS=Saccharomyces cerevisiae S288C]	cell organization and biogenesis;metabolic process;transport
P00815	histidine biosynthesis trifunctional protein [OS=Saccharomyces cerevisiae S288C]	metabolic process
P05030	plasma membrane ATPase 1 [OS=Saccharomyces cerevisiae S288C]	cell organization and biogenesis;metabolic process;transport
P19358	S-adenosylmethionine synthase 2 [OS=Saccharomyces cerevisiae S288C]	metabolic process
P19882	heat shock protein 60, mitochondrial [OS=Saccharomyces cerevisiae S288C]	cell organization and biogenesis;metabolic process;regulation of biological process;transport
P00830	ATP synthase subunit beta, mitochondrial [OS=Saccharomyces cerevisiae S288C]	metabolic process;transport
P17255	V-type proton ATPase catalytic subunit A [OS=Saccharomyces cerevisiae S288C]	cellular homeostasis;metabolic process;transport
P22768	Argininosuccinate synthase [OS=Saccharomyces cerevisiae S288C]	metabolic process
P14540	fructose-bisphosphate aldolase [OS=Saccharomyces cerevisiae S288C]	metabolic process
P0CS90	Heat shock protein SSC1, mitochondrial [OS=Saccharomyces cerevisiae S288C]	cell organization and biogenesis;metabolic process;regulation of biological process;transport
P16861	ATP-dependent 6-phosphofructokinase subunit alpha [OS=Saccharomyces cerevisiae S288C]	cellular homeostasis;metabolic process;transport
P06168	ketol-acid reductoisomerase, mitochondrial [OS=Saccharomyces cerevisiae S288C]	cell organization and biogenesis;metabolic process
P06208-1	2-isopropylmalate synthase [OS=Saccharomyces cerevisiae S288C]	metabolic process
P04076	argininosuccinate lyase [OS=Saccharomyces cerevisiae S288C]	metabolic process
P10659	S-adenosylmethionine synthase 1 [OS=Saccharomyces cerevisiae S288C]	metabolic process
P00360	glyceraldehyde-3-phosphate dehydrogenase 1 [OS=Saccharomyces cerevisiae S288C]	metabolic process
P60010	Actin [OS=Saccharomyces cerevisiae S288C]	cell organization and biogenesis;cellular component movement;metabolic process;response to stimulus;transport
P07251	ATP synthase subunit alpha, mitochondrial [OS=Saccharomyces cerevisiae S288C]	metabolic process;transport
P00950	Phosphoglycerate mutase 1 [OS=Saccharomyces cerevisiae S288C]	metabolic process;regulation of biological process
P38009	bifunctional purine biosynthesis protein ADE17 [OS=Saccharomyces cerevisiae S288C]	metabolic process
P10664	60S ribosomal protein L4-A [OS=Saccharomyces cerevisiae S288C]	metabolic process
P49626	60S ribosomal protein L4-B [OS=Saccharomyces cerevisiae S288C]	metabolic process
Q01217	Protein ARG5,6, mitochondrial [OS=Saccharomyces cerevisiae S288C]	metabolic process;regulation of biological process
P10081	ATP-dependent RNA helicase eIF4A [OS=Saccharomyces cerevisiae S288C]	metabolic process;regulation of biological process
P14126	60S ribosomal protein L3 [OS=Saccharomyces cerevisiae S288C]	cell organization and biogenesis;metabolic process
P07259	Protein URA2 [OS=Saccharomyces cerevisiae S288C]	metabolic process;regulation of biological process
P39954	Adenosylhomocysteinase [OS=Saccharomyces cerevisiae S288C]	metabolic process;transport
P29453	60S ribosomal protein L8-B [OS=Saccharomyces cerevisiae S288C]	metabolic process
P54115	Magnesium-activated aldehyde dehydrogenase, cytosolic [OS=Saccharomyces cerevisiae S288C]	metabolic process;response to stimulus
P38720	6-phosphogluconate dehydrogenase, decarboxylating 1 [OS=Saccharomyces cerevisiae S288C]	metabolic process;response to stimulus
P32589	Heat shock protein homolog SSE1 [OS=Saccharomyces cerevisiae S288C]	metabolic process;regulation of biological process
P16140	V-type proton ATPase subunit B [OS=Saccharomyces cerevisiae S288C]	cell organization and biogenesis;cellular homeostasis;metabolic process;transport
P31539	heat shock protein 104 [OS=Saccharomyces cerevisiae S288C]	cell organization and biogenesis;metabolic process;response to stimulus
P07342	Acetolactate synthase catalytic subunit, mitochondrial [OS=Saccharomyces cerevisiae S288C]	metabolic process
P38999	Saccharopine dehydrogenase [NADP(+), L-glutamate-forming] [OS=Saccharomyces cerevisiae S288C]	metabolic process
P15705	Heat shock protein STI1 [OS=Saccharomyces cerevisiae S288C]	metabolic process;regulation of biological process;transport
P05750	40S ribosomal protein S3 [OS=Saccharomyces cerevisiae S288C]	metabolic process;response to stimulus;transport
P17076	60S ribosomal protein L8-A [OS=Saccharomyces cerevisiae S288C]	metabolic process
P0C0V8	40S ribosomal protein S21-A [OS=Saccharomyces cerevisiae S288C]	metabolic process
Q3E754	40S ribosomal protein S21-B [OS=Saccharomyces cerevisiae S288C]	metabolic process
P48570	homocitrate synthase, cytosolic isozyme [OS=Saccharomyces cerevisiae S288C]	cell organization and biogenesis;metabolic process;response to stimulus
P12709	glucose-6-phosphate isomerase [OS=Saccharomyces cerevisiae S288C]	metabolic process
P14832	peptidyl-prolyl cis-trans isomerase [OS=Saccharomyces cerevisiae S288C]	cell differentiation;cell organization and biogenesis;metabolic process;regulation of biological process;transport
P21954	Isocitrate dehydrogenase [NADP], mitochondrial [OS=Saccharomyces cerevisiae S288C]	metabolic process
P06106	Homocysteine/cysteine synthase [OS=Saccharomyces cerevisiae S288C]	metabolic process
P39522	Dihydroxy-acid dehydratase, mitochondrial [OS=Saccharomyces cerevisiae S288C]	metabolic process;response to stimulus
P50095	Inosine-5'-monophosphate dehydrogenase 3 [OS=Saccharomyces cerevisiae S288C]	metabolic process
Q12122	Homocitrate synthase, mitochondrial [OS=Saccharomyces cerevisiae S288C]	metabolic process
P08566	Pentafunctional AROM polypeptide [OS=Saccharomyces cerevisiae S288C]	metabolic process
P19414	Aconitate hydratase, mitochondrial [OS=Saccharomyces cerevisiae S288C]	cell organization and biogenesis;metabolic process
P32582	Cystathionine beta-synthase [OS=Saccharomyces cerevisiae S288C]	metabolic process;regulation of biological process
P04840	Mitochondrial outer membrane protein porin 1 [OS=Saccharomyces cerevisiae S288C]	cell death;cell organization and biogenesis;cellular homeostasis;regulation of biological process;transport
P26637	Leucine--tRNA ligase, cytoplasmic [OS=Saccharomyces cerevisiae S288C]	metabolic process;regulation of biological process
A7A1W1	40S ribosomal protein S1-A [OS=Saccharomyces cerevisiae YJM789]	metabolic process
P07244	Bifunctional purine biosynthetic protein ADE5,7 [OS=Saccharomyces cerevisiae S288C]	metabolic process
P00817	Inorganic pyrophosphatase [OS=Saccharomyces cerevisiae S288C]	metabolic process
P07245	C-1-tetrahydrofolate synthase, cytoplasmic [OS=Saccharomyces cerevisiae S288C]	metabolic process
P41277	Glycerol-1-phosphate phosphohydrolase 1 [OS=Saccharomyces cerevisiae S288C]	metabolic process;response to stimulus
P46367	Potassium-activated aldehyde dehydrogenase, mitochondrial [OS=Saccharomyces cerevisiae S288C]	metabolic process
P25694	Cell division control protein 48 [OS=Saccharomyces cerevisiae S288C]	cell communication;cell organization and biogenesis;metabolic process;regulation of biological process;response to stimulus;transport
P38011	Guanine nucleotide-binding protein subunit beta-like protein [OS=Saccharomyces cerevisiae S288C]	regulation of biological process;response to stimulus
P00942	Triosephosphate isomerase [OS=Saccharomyces cerevisiae S288C]	metabolic process
B5VP69	40S ribosomal protein S1-B [OS=Saccharomyces cerevisiae AWRI1631]	metabolic process
P0CX38	40S ribosomal protein S6-B [OS=Saccharomyces cerevisiae S288C]	metabolic process
P38891	Branched-chain-amino-acid aminotransferase, mitochondrial [OS=Saccharomyces cerevisiae S288C]	metabolic process
P04147	polyadenylate-binding protein, cytoplasmic and nuclear [OS=Saccharomyces cerevisiae S288C]	metabolic process;regulation of biological process;transport
P38013	Peroxiredoxin AHP1 [OS=Saccharomyces cerevisiae S288C]	cellular homeostasis;metabolic process;regulation of biological process;response to stimulus
P23254	transketolase 1 [OS=Saccharomyces cerevisiae S288C]	metabolic process
P38788	Ribosome-associated complex subunit SSZ1 [OS=Saccharomyces cerevisiae S288C]	cell organization and biogenesis;metabolic process;regulation of biological process
P13663	Aspartate-semialdehyde dehydrogenase [OS=Saccharomyces cerevisiae S288C]	metabolic process
P06367	40S ribosomal protein S14-A [OS=Saccharomyces cerevisiae S288C]	cell organization and biogenesis;metabolic process
P47169	Sulfite reductase [NADPH] subunit beta [OS=Saccharomyces cerevisiae S288C]	metabolic process
P22202	Heat shock protein SSA4 [OS=Saccharomyces cerevisiae S288C]	cell organization and biogenesis;metabolic process;response to stimulus;transport
P16862	ATP-dependent 6-phosphofructokinase subunit beta [OS=Saccharomyces cerevisiae S288C]	cell organization and biogenesis;cellular homeostasis;metabolic process;transport
P0CX35	40S ribosomal protein S4-A [OS=Saccharomyces cerevisiae S288C]	metabolic process
P0CX23	60S ribosomal protein L20-A [OS=Saccharomyces cerevisiae S288C]	cell organization and biogenesis;metabolic process
P38707	Asparagine--tRNA ligase, cytoplasmic [OS=Saccharomyces cerevisiae S288C]	metabolic process
P49089	Asparagine synthetase [glutamine-hydrolyzing] 1 [OS=Saccharomyces cerevisiae S288C]	metabolic process
P05740	60S ribosomal protein L17-A [OS=Saccharomyces cerevisiae S288C]	metabolic process
P26783	40S ribosomal protein S5 [OS=Saccharomyces cerevisiae S288C]	cell organization and biogenesis;metabolic process;regulation of biological process;transport
P04807	Hexokinase-2 [OS=Saccharomyces cerevisiae S288C]	cell communication;cell organization and biogenesis;cellular homeostasis;metabolic process;regulation of biological process;response to stimulus;transport
P00931	Tryptophan synthase [OS=Saccharomyces cerevisiae S288C]	metabolic process
P39516	40S ribosomal protein S14-B [OS=Saccharomyces cerevisiae S288C]	cell organization and biogenesis;metabolic process
P48589	40S ribosomal protein S12 [OS=Saccharomyces cerevisiae S288C]	metabolic process
P04802	Aspartate--tRNA ligase, cytoplasmic [OS=Saccharomyces cerevisiae S288C]	metabolic process
P38088-2	Isoform Cytoplasmic of Glycine--tRNA ligase 1, mitochondrial [OS=Saccharomyces cerevisiae S288C]	metabolic process
A6ZYI0	adenylate kinase [OS=Saccharomyces cerevisiae YJM789]	metabolic process
P53090	Aromatic/aminoadipate aminotransferase 1 [OS=Saccharomyces cerevisiae S288C]	metabolic process
P31116	Homoserine dehydrogenase [OS=Saccharomyces cerevisiae S288C]	metabolic process
P0CX42	60S ribosomal protein L23-B [OS=Saccharomyces cerevisiae S288C]	metabolic process
Q04728	Arginine biosynthesis bifunctional protein ArgJ, mitochondrial [OS=Saccharomyces cerevisiae S288C]	metabolic process
P38708	Putative proline--tRNA ligase YHR020W [OS=Saccharomyces cerevisiae S288C]	metabolic process;regulation of biological process
P0CX39	40S ribosomal protein S8-A [OS=Saccharomyces cerevisiae S288C]	metabolic process
P46990	60S ribosomal protein L17-B [OS=Saccharomyces cerevisiae S288C]	metabolic process
P48164	40S ribosomal protein S7-B [OS=Saccharomyces cerevisiae S288C]	metabolic process
P32471	Elongation factor 1-beta [OS=Saccharomyces cerevisiae S288C]	metabolic process;regulation of biological process
P29311	Protein BMH1 [OS=Saccharomyces cerevisiae S288C]	cell differentiation;cell growth;cell organization and biogenesis;metabolic process;regulation of biological process;response to stimulus
P41940	mannose-1-phosphate guanyltransferase [OS=Saccharomyces cerevisiae S288C]	metabolic process
P05759	Ubiquitin-40S ribosomal protein S31 [OS=Saccharomyces cerevisiae S288C]	cell organization and biogenesis;metabolic process
P41805	60S ribosomal protein L10 [OS=Saccharomyces cerevisiae S288C]	cell organization and biogenesis;metabolic process
P17505	Malate dehydrogenase, mitochondrial [OS=Saccharomyces cerevisiae S288C]	metabolic process
P15019	Transaldolase [OS=Saccharomyces cerevisiae S288C]	metabolic process
P40495	Homoisocitrate dehydrogenase, mitochondrial [OS=Saccharomyces cerevisiae S288C]	metabolic process
P14127	40S ribosomal protein S17-B [OS=Saccharomyces cerevisiae S288C]	cell organization and biogenesis;metabolic process
P15180	lysine--tRNA ligase, cytoplasmic [OS=Saccharomyces cerevisiae S288C]	metabolic process
P38972	Phosphoribosylformylglycinamidine synthase [OS=Saccharomyces cerevisiae S288C]	metabolic process
P40054	D-3-phosphoglycerate dehydrogenase 1 [OS=Saccharomyces cerevisiae S288C]	metabolic process
P17709	Glucokinase-1 [OS=Saccharomyces cerevisiae S288C]	cellular homeostasis;metabolic process;transport
P05317	60S acidic ribosomal protein P0 [OS=Saccharomyces cerevisiae S288C]	cell organization and biogenesis;metabolic process
P04806	Hexokinase-1 [OS=Saccharomyces cerevisiae S288C]	cellular homeostasis;metabolic process;transport
P02294	Histone H2B.2 [OS=Saccharomyces cerevisiae S288C]	cell organization and biogenesis
P40825	alanine--tRNA ligase, mitochondrial [OS=Saccharomyces cerevisiae S288C]	metabolic process
P54113	bifunctional purine biosynthesis protein ADE16 [OS=Saccharomyces cerevisiae S288C]	cell differentiation;metabolic process
P47143	Adenosine kinase [OS=Saccharomyces cerevisiae S288C]	metabolic process
Q01519	Cytochrome c oxidase subunit 6b [OS=Saccharomyces cerevisiae S288C]	cell organization and biogenesis;metabolic process;transport
P34730	Protein BMH2 [OS=Saccharomyces cerevisiae S288C]	cell differentiation;cell growth;cell organization and biogenesis;metabolic process;regulation of biological process;response to stimulus
P40510	D-3-phosphoglycerate dehydrogenase 2 [OS=Saccharomyces cerevisiae S288C]	metabolic process
P00445	Superoxide dismutase [Cu-Zn] [OS=Saccharomyces cerevisiae S288C]	cell organization and biogenesis;cellular homeostasis;metabolic process;regulation of biological process;response to stimulus
P32327	pyruvate carboxylase 2 [OS=Saccharomyces cerevisiae S288C]	metabolic process
Q12230	Sphingolipid long chain base-responsive protein LSP1 [OS=Saccharomyces cerevisiae S288C]	cell organization and biogenesis;regulation of biological process;response to stimulus;transport
P07806	Valine--tRNA ligase, mitochondrial [OS=Saccharomyces cerevisiae S288C]	metabolic process;regulation of biological process
Q12363	Transcriptional modulator WTM1 [OS=Saccharomyces cerevisiae S288C]	metabolic process;regulation of biological process;transport
P34760	Peroxiredoxin TSA1 [OS=Saccharomyces cerevisiae S288C]	cell communication;cell organization and biogenesis;cellular homeostasis;metabolic process;regulation of biological process;response to stimulus
P05738	60S ribosomal protein L9-A [OS=Saccharomyces cerevisiae S288C]	metabolic process
P35691	Translationally-controlled tumor protein homolog [OS=Saccharomyces cerevisiae S288C]	cell differentiation;metabolic process;response to stimulus
P49090	Asparagine synthetase [glutamine-hydrolyzing] 2 [OS=Saccharomyces cerevisiae S288C]	metabolic process
P39976	D-2-hydroxyglutarate--pyruvate transhydrogenase DLD3 [OS=Saccharomyces cerevisiae S288C]	metabolic process
P06634	ATP-dependent RNA helicase ded1 [OS=Saccharomyces cerevisiae S288C]	cell organization and biogenesis;metabolic process
P0CX44	60S ribosomal protein L1-B [OS=Saccharomyces cerevisiae S288C]	metabolic process
P0CX84	60S ribosomal protein L35-A [OS=Saccharomyces cerevisiae S288C]	metabolic process
P39015	Suppressor protein STM1 [OS=Saccharomyces cerevisiae S288C]	cell organization and biogenesis;metabolic process;regulation of biological process;response to stimulus
P11154	pyruvate carboxylase 1 [OS=Saccharomyces cerevisiae S288C]	metabolic process
P14120	60S ribosomal protein L30 [OS=Saccharomyces cerevisiae S288C]	metabolic process;regulation of biological process
P0CX46	60S ribosomal protein L2-B [OS=Saccharomyces cerevisiae S288C]	metabolic process
P02293	Histone H2B.1 [OS=Saccharomyces cerevisiae S288C]	cell organization and biogenesis;metabolic process;regulation of biological process;response to stimulus
P46655	Glutamate--tRNA ligase, cytoplasmic [OS=Saccharomyces cerevisiae S288C]	metabolic process
P53252	sphingolipid long chain base-responsive protein PIL1 [OS=Saccharomyces cerevisiae S288C]	cell organization and biogenesis;regulation of biological process;response to stimulus;transport
P07280	40S ribosomal protein S19-A [OS=Saccharomyces cerevisiae S288C]	cell organization and biogenesis;metabolic process;transport
P16474	78 kDa glucose-regulated protein homolog [OS=Saccharomyces cerevisiae S288C]	cell organization and biogenesis;metabolic process;response to stimulus;transport
P26786	40S ribosomal protein S7-A [OS=Saccharomyces cerevisiae S288C]	metabolic process
P07257	Cytochrome b-c1 complex subunit 2, mitochondrial [OS=Saccharomyces cerevisiae S288C]	metabolic process;transport
Q12166	2-isopropylmalate synthase 2, mitochondrial [OS=Saccharomyces cerevisiae S288C]	metabolic process
O14455	60S ribosomal protein L36-B [OS=Saccharomyces cerevisiae S288C]	metabolic process
P0CX47	40S ribosomal protein S11-A [OS=Saccharomyces cerevisiae S288C]	cell organization and biogenesis;metabolic process
P0CX31	40S ribosomal protein S24-A [OS=Saccharomyces cerevisiae S288C]	metabolic process
P06105	Protein SCP160 [OS=Saccharomyces cerevisiae S288C]	cell organization and biogenesis;regulation of biological process;response to stimulus
P09436	isoleucine--tRNA ligase, cytoplasmic [OS=Saccharomyces cerevisiae S288C]	metabolic process;regulation of biological process
P36105	60S ribosomal protein L14-A [OS=Saccharomyces cerevisiae S288C]	cell communication;cell organization and biogenesis;metabolic process;response to stimulus
P38754	60S ribosomal protein L14-B [OS=Saccharomyces cerevisiae S288C]	metabolic process
P04801	Threonine--tRNA ligase, cytoplasmic [OS=Saccharomyces cerevisiae S288C]	metabolic process
P26785	60S ribosomal protein L16-B [OS=Saccharomyces cerevisiae S288C]	metabolic process
Q01855	40S ribosomal protein S15 [OS=Saccharomyces cerevisiae S288C]	cell organization and biogenesis;metabolic process;transport
P18239	ADP,ATP carrier protein 2 [OS=Saccharomyces cerevisiae S288C]	cell death;cell organization and biogenesis;metabolic process;transport
P38219	obg-like ATPase 1 [OS=Saccharomyces cerevisiae S288C]
P26321	60S ribosomal protein L5 [OS=Saccharomyces cerevisiae S288C]	cell organization and biogenesis;metabolic process
P39692	sulfite reductase [NADPH] flavoprotein component [OS=Saccharomyces cerevisiae S288C]	metabolic process;transport
P0CX52	40S ribosomal protein S16-B [OS=Saccharomyces cerevisiae S288C]	metabolic process
P0CX82	60S ribosomal protein L19-A [OS=Saccharomyces cerevisiae S288C]	cell organization and biogenesis;metabolic process;transport
P05748	60S ribosomal protein L15-A [OS=Saccharomyces cerevisiae S288C]	cell organization and biogenesis;metabolic process
Q05911	adenylosuccinate lyase [OS=Saccharomyces cerevisiae S288C]	metabolic process
P0CX55	40S ribosomal protein S18-A [OS=Saccharomyces cerevisiae S288C]	metabolic process;transport
P39726	Glycine cleavage system H protein, mitochondrial [OS=Saccharomyces cerevisiae S288C]	metabolic process
P40212	60S ribosomal protein L13-B [OS=Saccharomyces cerevisiae S288C]	cell communication;metabolic process;response to stimulus
P33330	phosphoserine aminotransferase [OS=Saccharomyces cerevisiae S288C]	metabolic process
P23301	Eukaryotic translation initiation factor 5A-1 [OS=Saccharomyces cerevisiae S288C]	metabolic process;regulation of biological process
P31373	Cystathionine gamma-lyase [OS=Saccharomyces cerevisiae S288C]	metabolic process
P00890	citrate synthase, mitochondrial [OS=Saccharomyces cerevisiae S288C]	metabolic process
P05739	60s ribosomal protein l6-b [OS=Saccharomyces cerevisiae S288C]	cell organization and biogenesis;metabolic process
P36008	Elongation factor 1-gamma 2 [OS=Saccharomyces cerevisiae S288C]	metabolic process;regulation of biological process
P49367	Homoaconitase, mitochondrial [OS=Saccharomyces cerevisiae S288C]	metabolic process
P15992	heat shock protein 26 [OS=Saccharomyces cerevisiae S288C]	metabolic process;response to stimulus
P53221	60S ribosomal protein L26-B [OS=Saccharomyces cerevisiae S288C]	metabolic process
P23542	Aspartate aminotransferase, cytoplasmic [OS=Saccharomyces cerevisiae S288C]	metabolic process
P16120	threonine synthase [OS=Saccharomyces cerevisiae S288C]	metabolic process
P39076	T-complex protein 1 subunit beta [OS=Saccharomyces cerevisiae S288C]	metabolic process
P05743	60S ribosomal protein L26-A [OS=Saccharomyces cerevisiae S288C]	cell organization and biogenesis;metabolic process
P05319	60S acidic ribosomal protein P2-alpha [OS=Saccharomyces cerevisiae S288C]	metabolic process;regulation of biological process
Q12118	Small glutamine-rich tetratricopeptide repeat-containing protein 2 [OS=Saccharomyces cerevisiae S288C]	cell organization and biogenesis;response to stimulus;transport
P0CH09	Ubiquitin-60S ribosomal protein L40 [OS=Saccharomyces cerevisiae S288C]	cell organization and biogenesis;metabolic process;transport
P20081	FK506-binding protein 1 [OS=Saccharomyces cerevisiae S288C]	cell organization and biogenesis;metabolic process;regulation of biological process
P02400	60S acidic ribosomal protein P2-beta [OS=Saccharomyces cerevisiae S288C]	metabolic process;regulation of biological process
P04456	60S ribosomal protein L25 [OS=Saccharomyces cerevisiae S288C]	cell organization and biogenesis;metabolic process
P31787	acyl-CoA-binding protein [OS=Saccharomyces cerevisiae S288C]	transport
Q02753	60S ribosomal protein L21-A [OS=Saccharomyces cerevisiae S288C]	metabolic process
Q02326	60S ribosomal protein L6-A [OS=Saccharomyces cerevisiae S288C]	cell organization and biogenesis;metabolic process
P26784	60S ribosomal protein L16-A [OS=Saccharomyces cerevisiae S288C]	metabolic process;regulation of biological process
P05745	60S ribosomal protein L36-A [OS=Saccharomyces cerevisiae S288C]	metabolic process
P04449	60S ribosomal protein L24-A [OS=Saccharomyces cerevisiae S288C]	cell organization and biogenesis;metabolic process
P0CX49	60S ribosomal protein L18-A [OS=Saccharomyces cerevisiae S288C]	metabolic process
P05737	60S ribosomal protein L7-A [OS=Saccharomyces cerevisiae S288C]	metabolic process
Q12690	60S ribosomal protein L13-A [OS=Saccharomyces cerevisiae S288C]	metabolic process
P0CX54	60S ribosomal protein L12-B [OS=Saccharomyces cerevisiae S288C]	cell organization and biogenesis;metabolic process
P21264	phosphoribosylaminoimidazole carboxylase [OS=Saccharomyces cerevisiae S288C]	metabolic process
P25443	40S ribosomal protein S2 [OS=Saccharomyces cerevisiae S288C]	metabolic process;regulation of biological process;transport
P0C0W1	40S ribosomal protein S22-A [OS=Saccharomyces cerevisiae S288C]	metabolic process
P15703	glucan 1,3-beta-glucosidase [OS=Saccharomyces cerevisiae S288C]	cell organization and biogenesis;metabolic process
P41338	acetyl-CoA acetyltransferase [OS=Saccharomyces cerevisiae S288C]	metabolic process
P39533	Homocitrate dehydratase, mitochondrial [OS=Saccharomyces cerevisiae S288C]	metabolic process
P04037	cytochrome c oxidase subunit 4, mitochondrial [OS=Saccharomyces cerevisiae S288C]	cell organization and biogenesis;metabolic process;transport
Q12074	spermidine synthase [OS=Saccharomyces cerevisiae S288C]	metabolic process
P18544	Acetylornithine aminotransferase, mitochondrial [OS=Saccharomyces cerevisiae S288C]	metabolic process
P51401	60S ribosomal protein L9-B [OS=Saccharomyces cerevisiae S288C]	metabolic process
P09624	Dihydrolipoyl dehydrogenase, mitochondrial [OS=Saccharomyces cerevisiae S288C]	cellular homeostasis;metabolic process;regulation of biological process
A6ZR27	Aldehyde dehydrogenase 5, mitochondrial [OS=Saccharomyces cerevisiae YJM789]	metabolic process
P54885	Gamma-glutamyl phosphate reductase [OS=Saccharomyces cerevisiae S288C]	metabolic process
P38061	60S ribosomal protein L32 [OS=Saccharomyces cerevisiae S288C]	metabolic process
P32449	Phospho-2-dehydro-3-deoxyheptonate aldolase, tyrosine-inhibited [OS=Saccharomyces cerevisiae S288C]	metabolic process
P33416	Heat shock protein 78, mitochondrial [OS=Saccharomyces cerevisiae S288C]	cell organization and biogenesis;metabolic process;regulation of biological process;response to stimulus
P46672	tRNA-aminoacylation cofactor ARC1 [OS=Saccharomyces cerevisiae S288C]	metabolic process;regulation of biological process
P50094	Inosine-5'-monophosphate dehydrogenase 4 [OS=Saccharomyces cerevisiae S288C]	metabolic process
P40106	Glycerol-1-phosphate phosphohydrolase 2 [OS=Saccharomyces cerevisiae S288C]	metabolic process;response to stimulus
Q03048	Cofilin [OS=Saccharomyces cerevisiae S288C]	cell organization and biogenesis;transport
Q3E7X9	40S ribosomal protein S28-A [OS=Saccharomyces cerevisiae S288C]	cell organization and biogenesis;metabolic process;regulation of biological process;transport
P32473	Pyruvate dehydrogenase E1 component subunit beta, mitochondrial [OS=Saccharomyces cerevisiae S288C]	metabolic process
P0C0X0	40S ribosomal protein S28-B [OS=Saccharomyces cerevisiae S288C]	cell organization and biogenesis;metabolic process;regulation of biological process;transport
P53912	Uncharacterized protein YNL134C [OS=Saccharomyces cerevisiae S288C]	metabolic process;response to stimulus
P24000	60S ribosomal protein L24-B [OS=Saccharomyces cerevisiae S288C]	cell organization and biogenesis;metabolic process
Q99258	3,4-dihydroxy-2-butanone 4-phosphate synthase [OS=Saccharomyces cerevisiae S288C]	metabolic process
P22803	thioredoxin-2 [OS=Saccharomyces cerevisiae S288C]	cell organization and biogenesis;cellular homeostasis;metabolic process;regulation of biological process;response to stimulus;transport
P22515	ubiquitin-activating enzyme E1 1 [OS=Saccharomyces cerevisiae S288C]	metabolic process;response to stimulus
P01094	Protease A inhibitor 3 [OS=Saccharomyces cerevisiae S288C]	metabolic process;regulation of biological process
P40531	Protein GVP36 [OS=Saccharomyces cerevisiae S288C]	cell organization and biogenesis;transport
Q04947	Reticulon-like protein 1 [OS=Saccharomyces cerevisiae S288C]	cell organization and biogenesis;response to stimulus
P29509	thioredoxin reductase 1 [OS=Saccharomyces cerevisiae S288C]	cellular homeostasis;metabolic process;regulation of biological process;response to stimulus
P07263-2	Isoform Cytoplasmic of Histidine--tRNA ligase, mitochondrial [OS=Saccharomyces cerevisiae S288C]	cell organization and biogenesis;metabolic process
Q05506	arginine--tRNA ligase, cytoplasmic [OS=Saccharomyces cerevisiae S288C]	cell organization and biogenesis;metabolic process
B3LI22	40S ribosomal protein S0-A [OS=Saccharomyces cerevisiae RM11-1a]	metabolic process
P28241	Isocitrate dehydrogenase [NAD] subunit 2, mitochondrial [OS=Saccharomyces cerevisiae S288C]	metabolic process
P07283	phosphomannomutase [OS=Saccharomyces cerevisiae S288C]	metabolic process;response to stimulus;transport
Q02196	Adenylyl-sulfate kinase [OS=Saccharomyces cerevisiae S288C]	metabolic process
P53141	Myosin light chain 1 [OS=Saccharomyces cerevisiae S288C]	cell division;cell organization and biogenesis
P23641	mitochondrial phosphate carrier protein [OS=Saccharomyces cerevisiae S288C]	transport
Q07551	NADPH-dependent alpha-keto amide reductase [OS=Saccharomyces cerevisiae S288C]	metabolic process;response to stimulus
P32835	GTP-binding nuclear protein GSP1/CNR1 [OS=Saccharomyces cerevisiae S288C]	cell organization and biogenesis;metabolic process;regulation of biological process;response to stimulus;transport
P38701	40S ribosomal protein S20 [OS=Saccharomyces cerevisiae S288C]	metabolic process
P23776	glucan 1,3-beta-glucosidase I/II [OS=Saccharomyces cerevisiae S288C]	cell organization and biogenesis;metabolic process
P40159	Uncharacterized protein YNL208W [OS=Saccharomyces cerevisiae S288C]
P38998	Saccharopine dehydrogenase [NAD(+), L-lysine-forming] [OS=Saccharomyces cerevisiae S288C]	metabolic process
P28240	isocitrate lyase [OS=Saccharomyces cerevisiae S288C]	metabolic process
P53334	probable family 17 glucosidase SCW4 [OS=Saccharomyces cerevisiae S288C]	cell organization and biogenesis;conjugation;metabolic process;reproduction
P07256	Cytochrome b-c1 complex subunit 1, mitochondrial [OS=Saccharomyces cerevisiae S288C]	metabolic process;transport
P32288	Glutamine synthetase [OS=Saccharomyces cerevisiae S288C]	metabolic process
Q3E757	60S ribosomal protein L11-B [OS=Saccharomyces cerevisiae S288C]	cell organization and biogenesis;metabolic process
P0CX26	60S ribosomal protein L43-B [OS=Saccharomyces cerevisiae S288C]	metabolic process
P05756	40S ribosomal protein S13 [OS=Saccharomyces cerevisiae S288C]	metabolic process
Q03148	Pyridoxal 5'-phosphate synthase subunit SNZ1 [OS=Saccharomyces cerevisiae S288C]	metabolic process
P40069	Importin subunit beta-4 [OS=Saccharomyces cerevisiae S288C]	regulation of biological process;transport
P00498	ATP phosphoribosyltransferase [OS=Saccharomyces cerevisiae S288C]	metabolic process
P25605	Acetolactate synthase small subunit, mitochondrial [OS=Saccharomyces cerevisiae S288C]	metabolic process;regulation of biological process
P28834	Isocitrate dehydrogenase [NAD] subunit 1, mitochondrial [OS=Saccharomyces cerevisiae S288C]	metabolic process
P17967	Protein disulfide-isomerase [OS=Saccharomyces cerevisiae S288C]	cellular homeostasis;metabolic process;regulation of biological process
P32861	UTP--glucose-1-phosphate uridylyltransferase [OS=Saccharomyces cerevisiae S288C]	metabolic process
A6ZPE5	Nucleolar protein 58 [OS=Saccharomyces cerevisiae YJM789]	metabolic process
P07284	Serine--tRNA ligase, cytoplasmic [OS=Saccharomyces cerevisiae S288C]	metabolic process;response to stimulus
P15625	Phenylalanine--tRNA ligase alpha subunit [OS=Saccharomyces cerevisiae S288C]	metabolic process;regulation of biological process
P43616	Cys-Gly metallodipeptidase dug1 [OS=Saccharomyces cerevisiae S288C]	metabolic process
P40185	Protein mmf1, mitochondrial [OS=Saccharomyces cerevisiae S288C]	cell organization and biogenesis;metabolic process
P11412	Glucose-6-phosphate 1-dehydrogenase [OS=Saccharomyces cerevisiae S288C]	cell communication;metabolic process;regulation of biological process;response to stimulus
P02406	60S ribosomal protein L28 [OS=Saccharomyces cerevisiae S288C]	cell organization and biogenesis;metabolic process;response to stimulus
P38625	GMP synthase [glutamine-hydrolyzing] [OS=Saccharomyces cerevisiae S288C]	metabolic process
Q02784	Monothiol glutaredoxin-5, mitochondrial [OS=Saccharomyces cerevisiae S288C]	cell organization and biogenesis;cellular homeostasis;metabolic process;regulation of biological process;response to stimulus
P05755	40S ribosomal protein S9-B [OS=Saccharomyces cerevisiae S288C]	metabolic process;regulation of biological process
P32836	GTP-binding nuclear protein GSP2/CNR2 [OS=Saccharomyces cerevisiae S288C]	cell organization and biogenesis;regulation of biological process;response to stimulus;transport
P38791	deoxyhypusine synthase [OS=Saccharomyces cerevisiae S288C]	metabolic process
Q3E792	40S ribosomal protein S25-A [OS=Saccharomyces cerevisiae S288C]	metabolic process
A6ZRM0	adenylosuccinate synthetase [OS=Saccharomyces cerevisiae YJM789]	metabolic process
P50263	protein SIP18 [OS=Saccharomyces cerevisiae S288C]	cell communication;response to stimulus
P07246	Alcohol dehydrogenase 3, mitochondrial [OS=Saccharomyces cerevisiae S288C]	metabolic process
A6ZT99	Nascent polypeptide-associated complex subunit alpha [OS=Saccharomyces cerevisiae YJM789]	transport
Q12680	Glutamate synthase [NADH] [OS=Saccharomyces cerevisiae S288C]	metabolic process
P02309	histone H4 [OS=Saccharomyces cerevisiae S288C]	cell differentiation;cell organization and biogenesis;metabolic process;regulation of biological process
P47176	Branched-chain-amino-acid aminotransferase, cytosolic [OS=Saccharomyces cerevisiae S288C]	metabolic process
P54838	dihydroxyacetone kinase 1 [OS=Saccharomyces cerevisiae S288C]	metabolic process;response to stimulus
P12695	Dihydrolipoyllysine-residue acetyltransferase component of pyruvate dehydrogenase complex, mitochondrial [OS=Saccharomyces cerevisiae S288C]	metabolic process
P22203	V-type proton ATPase subunit E [OS=Saccharomyces cerevisiae S288C]	cell organization and biogenesis;cellular homeostasis;transport
P04046	amidophosphoribosyltransferase [OS=Saccharomyces cerevisiae S288C]	metabolic process
P0C2H6	60S ribosomal protein L27-A [OS=Saccharomyces cerevisiae S288C]	metabolic process
P54114	Aldehyde dehydrogenase [NAD(P)+] 2 [OS=Saccharomyces cerevisiae S288C]	metabolic process
P29547	Elongation factor 1-gamma 1 [OS=Saccharomyces cerevisiae S288C]	metabolic process;regulation of biological process
P07213	Mitochondrial import receptor subunit TOM70 [OS=Saccharomyces cerevisiae S288C]	cell organization and biogenesis;transport
P32590	Heat shock protein homolog SSE2 [OS=Saccharomyces cerevisiae S288C]	metabolic process;regulation of biological process
P49723	Ribonucleoside-diphosphate reductase small chain 2 [OS=Saccharomyces cerevisiae S288C]	metabolic process
Q12335	Protoplast secreted protein 2 [OS=Saccharomyces cerevisiae S288C]	metabolic process
P15891	actin-binding protein [OS=Saccharomyces cerevisiae S288C]	cell organization and biogenesis;regulation of biological process
P38697	inosine-5'-monophosphate dehydrogenase 2 [OS=Saccharomyces cerevisiae S288C]	metabolic process
P25294	Protein SIS1 [OS=Saccharomyces cerevisiae S288C]	metabolic process;response to stimulus;transport
P00927	Threonine dehydratase, mitochondrial [OS=Saccharomyces cerevisiae S288C]	metabolic process
P22217	thioredoxin-1 [OS=Saccharomyces cerevisiae S288C]	cell organization and biogenesis;cellular homeostasis;metabolic process;regulation of biological process;response to stimulus;transport
P25087	Sterol 24-C-methyltransferase [OS=Saccharomyces cerevisiae S288C]	metabolic process
P40024	ABC transporter ATP-binding protein ARB1 [OS=Saccharomyces cerevisiae S288C]	metabolic process;transport
P07274	Profilin [OS=Saccharomyces cerevisiae S288C]	cell organization and biogenesis;regulation of biological process;transport
O14467	multiprotein-bridging factor 1 [OS=Saccharomyces cerevisiae S288C]	metabolic process;regulation of biological process
P08679	Citrate synthase, peroxisomal [OS=Saccharomyces cerevisiae S288C]	metabolic process
P38711	40S ribosomal protein S27-B [OS=Saccharomyces cerevisiae S288C]	cell organization and biogenesis;metabolic process
P02557	tubulin beta chain [OS=Saccharomyces cerevisiae S288C]	cell organization and biogenesis;cellular component movement;regulation of biological process;response to stimulus;transport
Q12513	Translation machinery-associated protein 17 [OS=Saccharomyces cerevisiae S288C]	cell organization and biogenesis
P17695	Glutaredoxin-2, mitochondrial [OS=Saccharomyces cerevisiae S288C]	cellular homeostasis;metabolic process;regulation of biological process;response to stimulus;transport
P11076	ADP-ribosylation factor 1 [OS=Saccharomyces cerevisiae S288C]	cell communication;cell organization and biogenesis;metabolic process;regulation of biological process;response to stimulus;transport
Q04432	Glutathione-independent glyoxalase HSP31 [OS=Saccharomyces cerevisiae S288C]	cell communication;metabolic process;response to stimulus
P06115	catalase T [OS=Saccharomyces cerevisiae S288C]	metabolic process;response to stimulus
P05744	60S ribosomal protein L33-A [OS=Saccharomyces cerevisiae S288C]	metabolic process
Q12460	Nucleolar protein 56 [OS=Saccharomyces cerevisiae S288C]	metabolic process
P02992	elongation factor Tu, mitochondrial [OS=Saccharomyces cerevisiae S288C]	cell organization and biogenesis;metabolic process
P49167	60s ribosomal protein l38 [OS=Saccharomyces cerevisiae S288C]	cell organization and biogenesis;metabolic process
P00899	anthranilate synthase component 1 [OS=Saccharomyces cerevisiae S288C]	metabolic process
Q04894	NADP-dependent alcohol dehydrogenase 6 [OS=Saccharomyces cerevisiae S288C]	metabolic process
P53753	endo-1,3(4)-beta-glucanase 1 [OS=Saccharomyces cerevisiae S288C]	metabolic process
P07267	saccharopepsin [OS=Saccharomyces cerevisiae S288C]	cell communication;cell organization and biogenesis;metabolic process;response to stimulus;transport
P08417	fumarate hydratase, mitochondrial [OS=Saccharomyces cerevisiae S288C]	metabolic process
P33448	Mitochondrial import receptor subunit TOM6 [OS=Saccharomyces cerevisiae S288C]	cell organization and biogenesis;transport
P28777	chorismate synthase [OS=Saccharomyces cerevisiae S288C]	metabolic process
P16387	Pyruvate dehydrogenase E1 component subunit alpha, mitochondrial [OS=Saccharomyces cerevisiae S288C]	cell growth;metabolic process
P00427	Cytochrome c oxidase subunit 6, mitochondrial [OS=Saccharomyces cerevisiae S288C]	metabolic process;transport
P0CX29	40S ribosomal protein S23-A [OS=Saccharomyces cerevisiae S288C]	metabolic process;regulation of biological process
P38077	ATP synthase subunit gamma, mitochondrial [OS=Saccharomyces cerevisiae S288C]	metabolic process;transport
P33734	imidazole glycerol phosphate synthase hisHF [OS=Saccharomyces cerevisiae S288C]	metabolic process
P25373	Glutaredoxin-1 [OS=Saccharomyces cerevisiae S288C]	cellular homeostasis;metabolic process;regulation of biological process;response to stimulus;transport
P27616	phosphoribosylaminoimidazole-succinocarboxamide synthase [OS=Saccharomyces cerevisiae S288C]	metabolic process
O43137	Uncharacterized protein YBR085C-A [OS=Saccharomyces cerevisiae S288C]
Q00764	Alpha,alpha-trehalose-phosphate synthase [UDP-forming] 56 kDa subunit [OS=Saccharomyces cerevisiae S288C]	cell communication;metabolic process;response to stimulus
P37292	Serine hydroxymethyltransferase, mitochondrial [OS=Saccharomyces cerevisiae S288C]	metabolic process
P25719	Peptidyl-prolyl cis-trans isomerase C, mitochondrial [OS=Saccharomyces cerevisiae S288C]	cell death;metabolic process
P41939	Isocitrate dehydrogenase [NADP] cytoplasmic [OS=Saccharomyces cerevisiae S288C]	metabolic process
Q08245	protein ZEO1 [OS=Saccharomyces cerevisiae S288C]	cell organization and biogenesis
P38910	10 kDa heat shock protein, mitochondrial [OS=Saccharomyces cerevisiae S288C]	cell organization and biogenesis;metabolic process;response to stimulus;transport
P30624	Long-chain-fatty-acid--CoA ligase 1 [OS=Saccharomyces cerevisiae S288C]	metabolic process;transport
P32643	Trans-aconitate 3-methyltransferase [OS=Saccharomyces cerevisiae S288C]	metabolic process
P33297	26S proteasome regulatory subunit 6A [OS=Saccharomyces cerevisiae S288C]	cell organization and biogenesis;metabolic process;regulation of biological process
P08536	sulfate adenylyltransferase [OS=Saccharomyces cerevisiae S288C]	metabolic process
P32527	zuotin [OS=Saccharomyces cerevisiae S288C]	metabolic process;regulation of biological process;response to stimulus;transport
P21243	Proteasome subunit alpha type-1 [OS=Saccharomyces cerevisiae S288C]	metabolic process
O94742	26S proteasome complex subunit SEM1 [OS=Saccharomyces cerevisiae S288C]	cell organization and biogenesis;metabolic process;regulation of biological process;transport
P15624	Phenylalanine--tRNA ligase beta subunit [OS=Saccharomyces cerevisiae S288C]	metabolic process
Q07478	ATP-dependent RNA helicase SUB2 [OS=Saccharomyces cerevisiae S288C]	metabolic process;regulation of biological process;response to stimulus;transport
P12612	T-complex protein 1 subunit alpha [OS=Saccharomyces cerevisiae S288C]	metabolic process
P25367	[PIN+] prion protein RNQ1 [OS=Saccharomyces cerevisiae S288C]
P29952	mannose-6-phosphate isomerase [OS=Saccharomyces cerevisiae S288C]	cell organization and biogenesis;metabolic process;regulation of biological process
P87108	Mitochondrial import inner membrane translocase subunit Tim10 [OS=Saccharomyces cerevisiae S288C]	cell organization and biogenesis;transport
P41056	60S ribosomal protein L33-B [OS=Saccharomyces cerevisiae S288C]	metabolic process
P38765	Uncharacterized isomerase YHI9 [OS=Saccharomyces cerevisiae S288C]	metabolic process;regulation of biological process;response to stimulus
P39938	40S ribosomal protein S26-A [OS=Saccharomyces cerevisiae S288C]	cell organization and biogenesis;metabolic process;transport
P21306	ATP synthase subunit epsilon, mitochondrial [OS=Saccharomyces cerevisiae S288C]	metabolic process;transport
Q05016	NADP-dependent 3-hydroxy acid dehydrogenase [OS=Saccharomyces cerevisiae S288C]	metabolic process
P09457	ATP synthase subunit 5, mitochondrial [OS=Saccharomyces cerevisiae S288C]	metabolic process;transport
P38804	Restriction of telomere capping protein 3 [OS=Saccharomyces cerevisiae S288C]	metabolic process
P10869	Aspartokinase [OS=Saccharomyces cerevisiae S288C]	metabolic process
P38934	nuclear segregation protein Bfr1 [OS=Saccharomyces cerevisiae S288C]	metabolic process;regulation of biological process
P53184	Nicotinamidase [OS=Saccharomyces cerevisiae S288C]	metabolic process;regulation of biological process
P38345	Succinate dehydrogenase assembly factor 4, mitochondrial [OS=Saccharomyces cerevisiae S288C]	cell organization and biogenesis;metabolic process;response to stimulus
P46784	40S ribosomal protein S10-B [OS=Saccharomyces cerevisiae S288C]	cell communication;cell organization and biogenesis;metabolic process;regulation of biological process;response to stimulus;transport
P05150	ornithine carbamoyltransferase [OS=Saccharomyces cerevisiae S288C]	metabolic process
Q08745	40S ribosomal protein S10-A [OS=Saccharomyces cerevisiae S288C]	cell communication;cell organization and biogenesis;metabolic process;regulation of biological process;response to stimulus;transport
Q12159	RNA annealing protein YRA1 [OS=Saccharomyces cerevisiae S288C]	metabolic process;regulation of biological process;response to stimulus;transport
P39939	40S ribosomal protein S26-B [OS=Saccharomyces cerevisiae S288C]	cell organization and biogenesis;metabolic process;transport
P05626	ATP synthase subunit 4, mitochondrial [OS=Saccharomyces cerevisiae S288C]	cell organization and biogenesis;metabolic process;transport
P0C2H8	60S ribosomal protein L31-A [OS=Saccharomyces cerevisiae S288C]	metabolic process;regulation of biological process
P38113	Alcohol dehydrogenase 5 [OS=Saccharomyces cerevisiae S288C]	metabolic process
C7GWA2	Stationary phase protein 4 [OS=Saccharomyces cerevisiae JAY291]
P33331	nuclear transport factor 2 [OS=Saccharomyces cerevisiae S288C]	transport
A6ZNQ1	ATP-dependent RNA helicase dbp5 [OS=Saccharomyces cerevisiae YJM789]	metabolic process;transport
P38431	Eukaryotic translation initiation factor 5 [OS=Saccharomyces cerevisiae S288C]	cell organization and biogenesis;metabolic process;regulation of biological process
P32481	Eukaryotic translation initiation factor 2 subunit gamma [OS=Saccharomyces cerevisiae S288C]	cell organization and biogenesis;metabolic process;regulation of biological process
Q12165	ATP synthase subunit delta, mitochondrial [OS=Saccharomyces cerevisiae S288C]	metabolic process;transport
P38715	NADPH-dependent aldose reductase GRE3 [OS=Saccharomyces cerevisiae S288C]	metabolic process;response to stimulus
Q00055	Glycerol-3-phosphate dehydrogenase [NAD(+)] 1 [OS=Saccharomyces cerevisiae S288C]	cell organization and biogenesis;cellular homeostasis;metabolic process;transport
Q03558	Nadph dehydrogenase 2 [OS=Saccharomyces cerevisiae S288C]	cell death;metabolic process
Q05905	Protein HRI1 [OS=Saccharomyces cerevisiae S288C]	cell organization and biogenesis;transport
P36421	Tyrosine--tRNA ligase, cytoplasmic [OS=Saccharomyces cerevisiae S288C]	metabolic process
Q12447	Polyamine N-acetyltransferase 1 [OS=Saccharomyces cerevisiae S288C]	cell organization and biogenesis
P37012	Phosphoglucomutase 2 [OS=Saccharomyces cerevisiae S288C]	cellular homeostasis;metabolic process
Q08971	Protein PBDC1 homolog [OS=Saccharomyces cerevisiae S288C]
P15646	rRNA 2'-O-methyltransferase fibrillarin [OS=Saccharomyces cerevisiae S288C]	cell organization and biogenesis;metabolic process;regulation of biological process
P05318	60s acidic ribosomal protein p1-alpha [OS=Saccharomyces cerevisiae S288C]	metabolic process;regulation of biological process
P07260	Eukaryotic translation initiation factor 4E [OS=Saccharomyces cerevisiae S288C]	metabolic process;regulation of biological process
P53189	Probable family 17 glucosidase SCW11 [OS=Saccharomyces cerevisiae S288C]	cell organization and biogenesis;metabolic process
P0C2H9	60S ribosomal protein L31-B [OS=Saccharomyces cerevisiae S288C]	metabolic process;regulation of biological process
Q3E841	Uncharacterized protein YNR034W-A [OS=Saccharomyces cerevisiae S288C]
P38968	Protein transport protein sec31 [OS=Saccharomyces cerevisiae S288C]	cell organization and biogenesis;metabolic process;transport
P34167	eukaryotic translation initiation factor 4B [OS=Saccharomyces cerevisiae S288C]	cell organization and biogenesis;metabolic process
A6ZWL1	Nascent polypeptide-associated complex subunit beta-1 [OS=Saccharomyces cerevisiae YJM789]	metabolic process;regulation of biological process;transport
P53066	Ankyrin repeat-containing protein YGL242C [OS=Saccharomyces cerevisiae S288C]
P32463	Acyl carrier protein, mitochondrial [OS=Saccharomyces cerevisiae S288C]	metabolic process;transport
P36010	Nucleoside diphosphate kinase [OS=Saccharomyces cerevisiae S288C]	metabolic process;response to stimulus
P20967	2-oxoglutarate dehydrogenase, mitochondrial [OS=Saccharomyces cerevisiae S288C]	metabolic process
Q03690	Clustered mitochondria protein 1 [OS=Saccharomyces cerevisiae S288C]	cell organization and biogenesis;metabolic process
Q12522	eukaryotic translation initiation factor 6 [OS=Saccharomyces cerevisiae S288C]	cell organization and biogenesis;metabolic process;transport
P18562	uracil phosphoribosyltransferase [OS=Saccharomyces cerevisiae S288C]	metabolic process
P38071	Enoyl-[acyl-carrier-protein] reductase, mitochondrial [OS=Saccharomyces cerevisiae S288C]	metabolic process
P32599	fimbrin [OS=Saccharomyces cerevisiae S288C]	cell organization and biogenesis
P07703	DNA-directed RNA polymerases I and III subunit RPAC1 [OS=Saccharomyces cerevisiae S288C]	metabolic process
P41811	Coatomer subunit beta' [OS=Saccharomyces cerevisiae S288C]	transport
O74700	Mitochondrial import inner membrane translocase subunit Tim9 [OS=Saccharomyces cerevisiae S288C]	cell organization and biogenesis;transport
P41807	V-type proton ATPase subunit H [OS=Saccharomyces cerevisiae S288C]	cellular homeostasis;transport
Q12305	Thiosulfate sulfurtransferase RDL1, mitochondrial [OS=Saccharomyces cerevisiae S288C]
P15454	guanylate kinase [OS=Saccharomyces cerevisiae S288C]	metabolic process;transport
Q06252	Uncharacterized protein YLR179C [OS=Saccharomyces cerevisiae S288C]
P00958	Methionine--tRNA ligase, cytoplasmic [OS=Saccharomyces cerevisiae S288C]	metabolic process
P32565	26S proteasome regulatory subunit RPN2 [OS=Saccharomyces cerevisiae S288C]	cell organization and biogenesis;metabolic process;regulation of biological process
P10080	Single-stranded nucleic acid-binding protein [OS=Saccharomyces cerevisiae S288C]	regulation of biological process;response to stimulus
P06787	Calmodulin [OS=Saccharomyces cerevisiae S288C]	cell division;cell organization and biogenesis;metabolic process;regulation of biological process;reproduction;transport
P11986	inositol-3-phosphate synthase [OS=Saccharomyces cerevisiae S288C]	metabolic process
P53598	Succinate--CoA ligase [ADP-forming] subunit alpha, mitochondrial [OS=Saccharomyces cerevisiae S288C]	metabolic process
Q03940	RuvB-like protein 1 [OS=Saccharomyces cerevisiae S288C]	cell organization and biogenesis;metabolic process;regulation of biological process;response to stimulus
Q01976	ADP-ribose pyrophosphatase [OS=Saccharomyces cerevisiae S288C]	metabolic process
A6ZMK5	Eukaryotic translation initiation factor 3 subunit I [OS=Saccharomyces cerevisiae YJM789]	metabolic process
P53839	Glyoxylate reductase 1 [OS=Saccharomyces cerevisiae S288C]	metabolic process;regulation of biological process
P41057	40S ribosomal protein S29-A [OS=Saccharomyces cerevisiae S288C]	metabolic process
P33298	26S proteasome regulatory subunit 6B homolog [OS=Saccharomyces cerevisiae S288C]	cell organization and biogenesis;metabolic process;regulation of biological process
P40017	Carnitine O-acetyltransferase YAT2 [OS=Saccharomyces cerevisiae S288C]	metabolic process;transport
A6ZYX7	U6 snRNA-associated Sm-like protein LSm6 [OS=Saccharomyces cerevisiae YJM789]	metabolic process
P40089	U6 snRNA-associated Sm-like protein LSm5 [OS=Saccharomyces cerevisiae S288C]	metabolic process;response to stimulus
P14020	dolichol-phosphate mannosyltransferase [OS=Saccharomyces cerevisiae S288C]	metabolic process
P43582	WW domain-containing protein WWM1 [OS=Saccharomyces cerevisiae S288C]	cell death
P31412	V-type proton ATPase subunit C [OS=Saccharomyces cerevisiae S288C]	cell growth;cell organization and biogenesis;cellular homeostasis;transport
P52910	acetyl-coenzyme A synthetase 2 [OS=Saccharomyces cerevisiae S288C]	cell organization and biogenesis;metabolic process
P14742	Glutamine--fructose-6-phosphate aminotransferase [isomerizing] [OS=Saccharomyces cerevisiae S288C]	metabolic process
P35719	Uncharacterized protein MRP8 [OS=Saccharomyces cerevisiae S288C]
P09938	Ribonucleoside-diphosphate reductase small chain 1 [OS=Saccharomyces cerevisiae S288C]	metabolic process
P30902	ATP synthase subunit d, mitochondrial [OS=Saccharomyces cerevisiae S288C]	metabolic process;transport
Q05050	Eisosome protein 1 [OS=Saccharomyces cerevisiae S288C]	cell organization and biogenesis;metabolic process;transport
P14904	vacuolar aminopeptidase 1 [OS=Saccharomyces cerevisiae S288C]	metabolic process;transport
P29029	Endochitinase [OS=Saccharomyces cerevisiae S288C]	cell organization and biogenesis;metabolic process
P38427	Trehalose synthase complex regulatory subunit TSL1 [OS=Saccharomyces cerevisiae S288C]	metabolic process;regulation of biological process;response to stimulus
P22139	DNA-directed RNA polymerases I, II, and III subunit RPABC5 [OS=Saccharomyces cerevisiae S288C]	metabolic process
Q04178	Hypoxanthine-guanine phosphoribosyltransferase [OS=Saccharomyces cerevisiae S288C]	metabolic process
P13188	glutamine--tRNA ligase [OS=Saccharomyces cerevisiae S288C]	metabolic process
P22137	Clathrin heavy chain [OS=Saccharomyces cerevisiae S288C]	cell organization and biogenesis;transport
P17536	Tropomyosin-1 [OS=Saccharomyces cerevisiae S288C]	cell growth;cell organization and biogenesis;metabolic process;transport
P40525	60S ribosomal protein L34-B [OS=Saccharomyces cerevisiae S288C]	metabolic process
P06738	glycogen phosphorylase [OS=Saccharomyces cerevisiae S288C]	metabolic process
P38249	Eukaryotic translation initiation factor 3 subunit A [OS=Saccharomyces cerevisiae S288C]	cell organization and biogenesis;metabolic process
P57744	Mitochondrial import inner membrane translocase subunit TIM8 [OS=Saccharomyces cerevisiae S288C]	cell organization and biogenesis;transport
P14065	Glycerol 2-dehydrogenase (NADP(+)) [OS=Saccharomyces cerevisiae S288C]	metabolic process;response to stimulus
P49095	Glycine dehydrogenase (Decarboxylating), mitochondrial [OS=Saccharomyces cerevisiae S288C]	metabolic process
P38115	D-arabinose dehydrogenase [NAD(P)+] heavy chain [OS=Saccharomyces cerevisiae S288C]	metabolic process
P00937	Multifunctional tryptophan biosynthesis protein [OS=Saccharomyces cerevisiae S288C]	metabolic process
P40302	Proteasome subunit alpha type-6 [OS=Saccharomyces cerevisiae S288C]	metabolic process
Q00711	Succinate dehydrogenase [ubiquinone] flavoprotein subunit, mitochondrial [OS=Saccharomyces cerevisiae S288C]	metabolic process;transport
P39077	T-complex protein 1 subunit gamma [OS=Saccharomyces cerevisiae S288C]	metabolic process
P32628	UV excision repair protein Rad23 [OS=Saccharomyces cerevisiae S288C]	metabolic process;regulation of biological process;response to stimulus
P28000	DNA-directed RNA polymerases I and III subunit RPAC2 [OS=Saccharomyces cerevisiae S288C]	metabolic process
Q04869	Uncharacterized protein YMR315W [OS=Saccharomyces cerevisiae S288C]	metabolic process
P32614	Fumarate reductase 1 [OS=Saccharomyces cerevisiae S288C]	metabolic process;response to stimulus
P07172	histidinol-phosphate aminotransferase [OS=Saccharomyces cerevisiae S288C]	metabolic process
P08524	Farnesyl pyrophosphate synthase [OS=Saccharomyces cerevisiae S288C]	metabolic process
P39003	High-affinity hexose transporter HXT6 [OS=Saccharomyces cerevisiae S288C]	transport
P17423	homoserine kinase [OS=Saccharomyces cerevisiae S288C]	metabolic process
A6ZZH2	NADH-cytochrome b5 reductase 2 [OS=Saccharomyces cerevisiae YJM789]	metabolic process
P39714	(R,R)-butanediol dehydrogenase [OS=Saccharomyces cerevisiae S288C]	metabolic process
P39517	ATP-dependent RNA helicase DHH1 [OS=Saccharomyces cerevisiae S288C]	cell organization and biogenesis;metabolic process;regulation of biological process;transport
P40327	26S proteasome regulatory subunit 4 homolog [OS=Saccharomyces cerevisiae S288C]	cell organization and biogenesis;metabolic process;regulation of biological process
P40472	Probable secreted beta-glucosidase SIM1 [OS=Saccharomyces cerevisiae S288C]	cell organization and biogenesis;metabolic process
Q04344	Hit family protein 1 [OS=Saccharomyces cerevisiae S288C]	metabolic process
Q12458	putative reductase 1 [OS=Saccharomyces cerevisiae S288C]	metabolic process;response to stimulus
P32598	Serine/threonine-protein phosphatase PP1-2 [OS=Saccharomyces cerevisiae S288C]	cell differentiation;cell division;cell organization and biogenesis;cellular homeostasis;metabolic process;regulation of biological process;reproduction;response to stimulus
P32381	Actin-related protein 2 [OS=Saccharomyces cerevisiae S288C]	cell growth;cell organization and biogenesis;regulation of biological process;transport
P32419	Malate dehydrogenase, peroxisomal [OS=Saccharomyces cerevisiae S288C]	metabolic process
P05749	60S ribosomal protein L22-A [OS=Saccharomyces cerevisiae S288C]	metabolic process
P34227	Peroxiredoxin PRX1, mitochondrial [OS=Saccharomyces cerevisiae S288C]	cellular homeostasis;metabolic process;regulation of biological process;response to stimulus
P53849	Zinc finger protein GIS2 [OS=Saccharomyces cerevisiae S288C]	regulation of biological process
P20606	Small COPII coat GTPase SAR1 [OS=Saccharomyces cerevisiae S288C]	cell organization and biogenesis;metabolic process;regulation of biological process;response to stimulus;transport
P09733	tubulin alpha-1 chain [OS=Saccharomyces cerevisiae S288C]	cell organization and biogenesis;cellular component movement;transport
P47039	Probable kynurenine--oxoglutarate transaminase BNA3 [OS=Saccharomyces cerevisiae S288C]	metabolic process;regulation of biological process
P33892	eIF-2-alpha kinase activator GCN1 [OS=Saccharomyces cerevisiae S288C]	cell communication;regulation of biological process;response to stimulus
Q3E752	Uncharacterized protein YPR036W-A [OS=Saccharomyces cerevisiae S288C]	cell differentiation
P53615	Carbonic anhydrase [OS=Saccharomyces cerevisiae S288C]	response to stimulus
P14306	carboxypeptidase Y inhibitor [OS=Saccharomyces cerevisiae S288C]	regulation of biological process
P40040	Protein THO1 [OS=Saccharomyces cerevisiae S288C]	cell organization and biogenesis;metabolic process;transport
P32454	Aminopeptidase 2, mitochondrial [OS=Saccharomyces cerevisiae S288C]	metabolic process
P25491	Mitochondrial protein import protein MAS5 [OS=Saccharomyces cerevisiae S288C]	cell organization and biogenesis;metabolic process;regulation of biological process;response to stimulus;transport
P26755	Replication factor A protein 3 [OS=Saccharomyces cerevisiae S288C]	cell organization and biogenesis;metabolic process;response to stimulus
P46680	Actin-interacting protein 1 [OS=Saccharomyces cerevisiae S288C]	cell organization and biogenesis;regulation of biological process;response to stimulus
P01123	GTP-binding protein ypt1 [OS=Saccharomyces cerevisiae S288C]	cell communication;cell organization and biogenesis;metabolic process;regulation of biological process;response to stimulus;transport
P01097	ATPase inhibitor, mitochondrial [OS=Saccharomyces cerevisiae S288C]	regulation of biological process
P39079	T-complex protein 1 subunit zeta [OS=Saccharomyces cerevisiae S288C]	metabolic process
P12385	Eukaryotic peptide chain release factor subunit 1 [OS=Saccharomyces cerevisiae S288C]	cell organization and biogenesis;metabolic process
Q12306	ubiquitin-like protein SMT3 [OS=Saccharomyces cerevisiae S288C]	metabolic process;regulation of biological process
P04912	Histone H2A.2 [OS=Saccharomyces cerevisiae S288C]	cell organization and biogenesis;metabolic process;regulation of biological process;response to stimulus
P23644	Mitochondrial import receptor subunit TOM40 [OS=Saccharomyces cerevisiae S288C]	transport
P38911	FK506-binding nuclear protein [OS=Saccharomyces cerevisiae S288C]	cell organization and biogenesis;metabolic process;regulation of biological process
P39078	T-complex protein 1 subunit delta [OS=Saccharomyces cerevisiae S288C]	metabolic process;response to stimulus
P15700	uridylate kinase [OS=Saccharomyces cerevisiae S288C]	metabolic process
Q01560	Nucleolar protein 3 [OS=Saccharomyces cerevisiae S288C]	cell organization and biogenesis;metabolic process;regulation of biological process;transport
P47079	T-complex protein 1 subunit theta [OS=Saccharomyces cerevisiae S288C]	metabolic process;regulation of biological process
P28272	Dihydroorotate dehydrogenase (Fumarate) [OS=Saccharomyces cerevisiae S288C]	metabolic process
P0CT05	Protease B inhibitor 1 [OS=Saccharomyces cerevisiae]	regulation of biological process;transport
P04050	DNA-directed RNA polymerase II subunit RPB1 [OS=Saccharomyces cerevisiae S288C]	metabolic process;response to stimulus
P11745	Ran GTPase-activating protein 1 [OS=Saccharomyces cerevisiae S288C]	regulation of biological process;transport
P33299	26S proteasome regulatory subunit 7 homolog [OS=Saccharomyces cerevisiae S288C]	cell organization and biogenesis;metabolic process;regulation of biological process
P32602	alpha-soluble nsf attachment protein [OS=Saccharomyces cerevisiae S288C]	cell organization and biogenesis;metabolic process;regulation of biological process;transport
P19262	Dihydrolipoyllysine-residue succinyltransferase component of 2-oxoglutarate dehydrogenase complex, mitochondrial [OS=Saccharomyces cerevisiae S288C]	cell organization and biogenesis;metabolic process
P38075	pyridoxamine 5'-phosphate oxidase [OS=Saccharomyces cerevisiae S288C]	metabolic process
P36013	NAD-dependent malic enzyme, mitochondrial [OS=Saccharomyces cerevisiae S288C]	metabolic process
P34216	EH domain-containing and endocytosis protein 1 [OS=Saccharomyces cerevisiae S288C]	cell organization and biogenesis;cellular component movement;metabolic process;regulation of biological process;response to stimulus;transport
P09064	Eukaryotic translation initiation factor 2 subunit beta [OS=Saccharomyces cerevisiae S288C]	cell organization and biogenesis;metabolic process
P47771	Aldehyde dehydrogenase [NAD(P)+] 1 [OS=Saccharomyces cerevisiae S288C]	metabolic process
P23639	Proteasome subunit alpha type-2 [OS=Saccharomyces cerevisiae S288C]	metabolic process
P47018	Maintenance of telomere capping protein 1 [OS=Saccharomyces cerevisiae S288C]
P13517	F-actin-capping protein subunit beta [OS=Saccharomyces cerevisiae S288C]	cell organization and biogenesis;regulation of biological process;response to stimulus
P40037	protein HMF1 [OS=Saccharomyces cerevisiae S288C]
P36135	Probable secreted beta-glucosidase UTH1 [OS=Saccharomyces cerevisiae S288C]	cell division;cell organization and biogenesis;metabolic process;regulation of biological process
P31688	trehalose-phosphatase [OS=Saccharomyces cerevisiae S288C]	metabolic process;response to stimulus
P42943	T-complex protein 1 subunit eta [OS=Saccharomyces cerevisiae S288C]	metabolic process
P32911	eukaryotic translation initiation factor eIF-1 [OS=Saccharomyces cerevisiae S288C]	cell organization and biogenesis;metabolic process;regulation of biological process
Q6Q546	Ubiquitin-like modifier hub1 [OS=Saccharomyces cerevisiae S288C]	cell organization and biogenesis;metabolic process
P38988	Mitochondrial GTP/GDP carrier protein 1 [OS=Saccharomyces cerevisiae S288C]	cell organization and biogenesis;cellular homeostasis;transport
P52553	Prefoldin subunit 6 [OS=Saccharomyces cerevisiae S288C]	cell organization and biogenesis;metabolic process;regulation of biological process
P00447	Superoxide dismutase [Mn], mitochondrial [OS=Saccharomyces cerevisiae S288C]	metabolic process;response to stimulus
P15303	Protein transport protein SEC23 [OS=Saccharomyces cerevisiae S288C]	cell communication;metabolic process;regulation of biological process;response to stimulus;transport
Q06151	M7GpppX diphosphatase [OS=Saccharomyces cerevisiae S288C]	cell communication;metabolic process;regulation of biological process;response to stimulus
P32790	Actin cytoskeleton-regulatory complex protein SLA1 [OS=Saccharomyces cerevisiae S288C]	cell organization and biogenesis;regulation of biological process;transport
P32332	Mitochondrial oxaloacetate transport protein [OS=Saccharomyces cerevisiae S288C]	transport
Q08193	1,3-beta-glucanosyltransferase GAS5 [OS=Saccharomyces cerevisiae S288C]	cell organization and biogenesis;metabolic process
P21242	Probable proteasome subunit alpha type-7 [OS=Saccharomyces cerevisiae S288C]	metabolic process
Q12109	Tryptophan--tRNA ligase, cytoplasmic [OS=Saccharomyces cerevisiae S288C]	metabolic process
P25567	RNA-binding protein SRO9 [OS=Saccharomyces cerevisiae S288C]	metabolic process
P00128	Cytochrome b-c1 complex subunit 7 [OS=Saccharomyces cerevisiae S288C]	cell organization and biogenesis;metabolic process;transport
P32366	V-type proton ATPase subunit D [OS=Saccharomyces cerevisiae S288C]	cellular homeostasis;transport
A5Z2X5	UPF0495 protein YPR010C-A [OS=Saccharomyces cerevisiae S288C]
P16965	ATPase-stabilizing factor 15 kDa protein [OS=Saccharomyces cerevisiae S288C]	cell communication;response to stimulus
P08067	cytochrome b-c1 complex subunit Rieske, mitochondrial [OS=Saccharomyces cerevisiae S288C]	metabolic process;transport
P41058	40S ribosomal protein S29-B [OS=Saccharomyces cerevisiae S288C]	metabolic process
P07991	ornithine aminotransferase [OS=Saccharomyces cerevisiae S288C]	metabolic process;response to stimulus
Q03973	High mobility group protein 1 [OS=Saccharomyces cerevisiae S288C]	cell organization and biogenesis;metabolic process;regulation of biological process
P11632	Non-histone chromosomal protein 6A [OS=Saccharomyces cerevisiae S288C]	cell organization and biogenesis;metabolic process;regulation of biological process;response to stimulus
P52893	probable alanine aminotransferase, mitochondrial [OS=Saccharomyces cerevisiae S288C]	metabolic process
P10622	60S acidic ribosomal protein P1-beta [OS=Saccharomyces cerevisiae S288C]	metabolic process;regulation of biological process
A6ZPJ1	Eukaryotic translation initiation factor 3 subunit B [OS=Saccharomyces cerevisiae YJM789]	metabolic process
P38145	riboflavin synthase [OS=Saccharomyces cerevisiae S288C]	metabolic process
P40422	DNA-directed RNA polymerases I, II, and III subunit RPABC4 [OS=Saccharomyces cerevisiae S288C]	metabolic process
P21576	vacuolar protein sorting-associated protein 1 [OS=Saccharomyces cerevisiae S288C]	cell division;cell organization and biogenesis;transport
P33322	H/ACA ribonucleoprotein complex subunit 4 [OS=Saccharomyces cerevisiae S288C]	cell division;metabolic process
A6ZMQ6	Cx9C motif-containing protein 4, mitochondrial [OS=Saccharomyces cerevisiae YJM789]
Q03161	glucose-6-phosphate 1-epimerase [OS=Saccharomyces cerevisiae S288C]	metabolic process
P38295	Medium-chain fatty acid ethyl ester synthase/esterase 2 [OS=Saccharomyces cerevisiae S288C]	metabolic process
P57743	U6 snRNA-associated Sm-like protein LSm3 [OS=Saccharomyces cerevisiae S288C]	cell organization and biogenesis;metabolic process
Q04409	Putative glucokinase-2 [OS=Saccharomyces cerevisiae S288C]	cell differentiation;cellular homeostasis;metabolic process;regulation of biological process
P47096	3-hydroxyanthranilate 3,4-dioxygenase [OS=Saccharomyces cerevisiae S288C]	metabolic process
P43587	Type 1 phosphatases regulator ypi1 [OS=Saccharomyces cerevisiae S288C]	cellular homeostasis;metabolic process;regulation of biological process
P32316	acetyl-CoA hydrolase [OS=Saccharomyces cerevisiae S288C]	metabolic process
B3LK82	methylthioribose-1-phosphate isomerase [OS=Saccharomyces cerevisiae RM11-1a]	metabolic process
P53312	Succinate--CoA ligase [ADP-forming] subunit beta, mitochondrial [OS=Saccharomyces cerevisiae S288C]	metabolic process;response to stimulus
Q12207	Non-classical export protein 2 [OS=Saccharomyces cerevisiae S288C]	cell organization and biogenesis;regulation of biological process;transport
P40518	Actin-related protein 2/3 complex subunit 5 [OS=Saccharomyces cerevisiae S288C]	cell organization and biogenesis;regulation of biological process
Q04013	Citrate/oxoglutarate carrier protein [OS=Saccharomyces cerevisiae S288C]	cell organization and biogenesis;transport
Q04964	Ribonucleotide reductase inhibitor protein SML1 [OS=Saccharomyces cerevisiae S288C]	cell organization and biogenesis;regulation of biological process;response to stimulus
P53731	Actin-related protein 2/3 complex subunit 2 [OS=Saccharomyces cerevisiae S288C]	cell organization and biogenesis;regulation of biological process;transport
P37302	aminopeptidase Y [OS=Saccharomyces cerevisiae S288C]	metabolic process
P00127	Cytochrome b-c1 complex subunit 6 [OS=Saccharomyces cerevisiae S288C]	metabolic process;transport
P38288	Protein TOS1 [OS=Saccharomyces cerevisiae S288C]
P47117	actin-related protein 3 [OS=Saccharomyces cerevisiae S288C]	cell growth;cell organization and biogenesis;regulation of biological process
P0CX34	40S ribosomal protein S30-B [OS=Saccharomyces cerevisiae S288C]	metabolic process
P33315	transketolase 2 [OS=Saccharomyces cerevisiae S288C]	metabolic process
Q12154	ATPase get3 [OS=Saccharomyces cerevisiae S288C]	cell organization and biogenesis;metabolic process;regulation of biological process;response to stimulus;transport
P28707	Co-chaperone protein SBA1 [OS=Saccharomyces cerevisiae S288C]	metabolic process;regulation of biological process
P25372	Thioredoxin-3, mitochondrial [OS=Saccharomyces cerevisiae S288C]	cellular homeostasis;metabolic process;regulation of biological process;response to stimulus;transport
P41920	Ran-specific GTPase-activating protein 1 [OS=Saccharomyces cerevisiae S288C]	cell organization and biogenesis;metabolic process;regulation of biological process;transport
P32340	Rotenone-insensitive NADH-ubiquinone oxidoreductase, mitochondrial [OS=Saccharomyces cerevisiae S288C]	metabolic process;regulation of biological process
P17555	Adenylyl cyclase-associated protein [OS=Saccharomyces cerevisiae S288C]	cell organization and biogenesis;regulation of biological process;response to stimulus
P53691	Peptidyl-prolyl cis-trans isomerase CPR6 [OS=Saccharomyces cerevisiae S288C]	metabolic process
P53622	coatomer subunit alpha [OS=Saccharomyces cerevisiae S288C]	transport
Q04341	Mitochondrial intermembrane space cysteine motif-containing protein MIX14 [OS=Saccharomyces cerevisiae S288C]	cell organization and biogenesis;metabolic process
P25293	nucleosome assembly protein [OS=Saccharomyces cerevisiae S288C]	cell organization and biogenesis;regulation of biological process;transport
P17649	4-aminobutyrate aminotransferase [OS=Saccharomyces cerevisiae S288C]	metabolic process
P00431	cytochrome c peroxidase, mitochondrial [OS=Saccharomyces cerevisiae S288C]	metabolic process;response to stimulus
P22146	1,3-beta-glucanosyltransferase gas1 [OS=Saccharomyces cerevisiae S288C]	cell organization and biogenesis;metabolic process;regulation of biological process
P14843	Phospho-2-dehydro-3-deoxyheptonate aldolase, phenylalanine-inhibited [OS=Saccharomyces cerevisiae S288C]	metabolic process
P45978	protein SCD6 [OS=Saccharomyces cerevisiae S288C]	cell organization and biogenesis;regulation of biological process
P81449	ATP synthase subunit e, mitochondrial [OS=Saccharomyces cerevisiae S288C]	cell organization and biogenesis;metabolic process;transport
P38764	26S proteasome regulatory subunit rpn1 [OS=Saccharomyces cerevisiae S288C]	metabolic process;regulation of biological process
P46683	Ankyrin repeat-containing protein YAR1 [OS=Saccharomyces cerevisiae S288C]	regulation of biological process;response to stimulus;transport
Q03655	Probable 1,3-beta-glucanosyltransferase GAS3 [OS=Saccharomyces cerevisiae S288C]	cell organization and biogenesis;metabolic process
C7GQJ1	Cell wall protein Ecm33 [OS=Saccharomyces cerevisiae JAY291]	cell organization and biogenesis
A6ZRX0	ATP-dependent RNA helicase dbp2 [OS=Saccharomyces cerevisiae YJM789]	metabolic process
P07143	Cytochrome c1, heme protein, mitochondrial [OS=Saccharomyces cerevisiae S288C]	metabolic process;transport
P32074	Coatomer subunit gamma [OS=Saccharomyces cerevisiae S288C]	transport
P38689	Ribose-phosphate pyrophosphokinase 3 [OS=Saccharomyces cerevisiae S288C]	cell organization and biogenesis;metabolic process
P54839	Hydroxymethylglutaryl-CoA synthase [OS=Saccharomyces cerevisiae S288C]	metabolic process
Q06177	Translation machinery-associated protein 10 [OS=Saccharomyces cerevisiae S288C]
P40075	Vesicle-associated membrane protein-associated protein SCS2 [OS=Saccharomyces cerevisiae S288C]	cell organization and biogenesis;metabolic process;regulation of biological process
P36139	protein PET10 [OS=Saccharomyces cerevisiae S288C]	metabolic process
P39990	13 kDa ribonucleoprotein-associated protein [OS=Saccharomyces cerevisiae S288C]	metabolic process
P32588	Nuclear and cytoplasmic polyadenylated RNA-binding protein pub1 [OS=Saccharomyces cerevisiae S288C]	cell organization and biogenesis;metabolic process;regulation of biological process
P15873	proliferating cell nuclear antigen [OS=Saccharomyces cerevisiae S288C]	cell organization and biogenesis;metabolic process;regulation of biological process;response to stimulus
P53616	Probable secreted beta-glucosidase SUN4 [OS=Saccharomyces cerevisiae S288C]	cell division;cell organization and biogenesis;metabolic process
P32468	Cell division control protein 12 [OS=Saccharomyces cerevisiae S288C]	cell division;cell organization and biogenesis;regulation of biological process
P38555	GTP-binding protein YPT31/YPT8 [OS=Saccharomyces cerevisiae S288C]	metabolic process;regulation of biological process;response to stimulus;transport
P35844	Oxysterol-binding protein homolog 4 [OS=Saccharomyces cerevisiae S288C]	cell organization and biogenesis;metabolic process;regulation of biological process;transport
P22141	Proteasome subunit beta type-4 [OS=Saccharomyces cerevisiae S288C]	metabolic process;regulation of biological process
P32379	Proteasome subunit alpha type-5 [OS=Saccharomyces cerevisiae S288C]	metabolic process
P40509	coatomer subunit epsilon [OS=Saccharomyces cerevisiae S288C]	cell organization and biogenesis;transport
C8ZCI0	MICOS complex subunit Mic60 [OS=Saccharomyces cerevisiae EC1118]
P32377	Diphosphomevalonate decarboxylase [OS=Saccharomyces cerevisiae S288C]	metabolic process
P38841	Uncharacterized protein YHR138C [OS=Saccharomyces cerevisiae S288C]	cell organization and biogenesis;regulation of biological process
P35176	peptidyl-prolyl cis-trans isomerase D [OS=Saccharomyces cerevisiae S288C]	metabolic process
P23638	Proteasome subunit alpha type-3 [OS=Saccharomyces cerevisiae S288C]	cell organization and biogenesis;metabolic process
P35197	ADP-ribosylation factor GTPase-activating protein GCS1 [OS=Saccharomyces cerevisiae S288C]	cell organization and biogenesis;regulation of biological process;transport
Q01852	Mitochondrial import inner membrane translocase subunit TIM44 [OS=Saccharomyces cerevisiae S288C]	transport
P38216	Uncharacterized protein YBR016W [OS=Saccharomyces cerevisiae S288C]
P49334	Mitochondrial import receptor subunit tom22 [OS=Saccharomyces cerevisiae S288C]	cell organization and biogenesis;transport
Q12464	RuvB-like protein 2 [OS=Saccharomyces cerevisiae S288C]	cell organization and biogenesis;metabolic process;regulation of biological process;response to stimulus
P23180	Probable oxidoreductase AIM17 [OS=Saccharomyces cerevisiae S288C]	cell organization and biogenesis;metabolic process
P32563	V-type proton ATPase subunit a, vacuolar isoform [OS=Saccharomyces cerevisiae S288C]	cell organization and biogenesis;cellular homeostasis;metabolic process;response to stimulus;transport
P32771	S-(hydroxymethyl)glutathione dehydrogenase [OS=Saccharomyces cerevisiae S288C]	metabolic process
P27472	Glycogen [starch] synthase isoform 2 [OS=Saccharomyces cerevisiae S288C]	metabolic process
P40029	peptide methionine sulfoxide reductase [OS=Saccharomyces cerevisiae S288C]	metabolic process;response to stimulus
P41921	glutathione reductase [OS=Saccharomyces cerevisiae S288C]	cellular homeostasis;metabolic process;regulation of biological process;response to stimulus
Q04491	Protein transport protein SEC13 [OS=Saccharomyces cerevisiae S288C]	cell organization and biogenesis;metabolic process;regulation of biological process;transport
P43593	Ubiquitin carboxyl-terminal hydrolase 6 [OS=Saccharomyces cerevisiae S288C]	metabolic process;regulation of biological process
P40513	Mitochondrial acidic protein MAM33 [OS=Saccharomyces cerevisiae S288C]	metabolic process;regulation of biological process
P48015	Aminomethyltransferase, mitochondrial [OS=Saccharomyces cerevisiae S288C]	metabolic process
P39968	Vacuolar protein 8 [OS=Saccharomyces cerevisiae S288C]	cell communication;cell organization and biogenesis;metabolic process;response to stimulus;transport
Q12285	Ubiquitin-like protein MDY2 [OS=Saccharomyces cerevisiae S288C]	cell organization and biogenesis;transport
P17106	Centromere-binding protein 1 [OS=Saccharomyces cerevisiae S288C]	cell communication;cell organization and biogenesis;metabolic process;regulation of biological process;response to stimulus
P17891	Clathrin light chain [OS=Saccharomyces cerevisiae S288C]	cell organization and biogenesis;regulation of biological process;transport
Q05022	rRNA biogenesis protein RRP5 [OS=Saccharomyces cerevisiae S288C]	cell organization and biogenesis;metabolic process
P40580	Benzil reductase ((S)-benzoin forming) IRC24 [OS=Saccharomyces cerevisiae S288C]	metabolic process
P32472	Peptidyl-prolyl cis-trans isomerase FPR2 [OS=Saccharomyces cerevisiae S288C]	metabolic process
P34223	UBX domain-containing protein 1 [OS=Saccharomyces cerevisiae S288C]	cell differentiation;cell organization and biogenesis;metabolic process;regulation of biological process
P39730	Eukaryotic translation initiation factor 5B [OS=Saccharomyces cerevisiae S288C]	cell organization and biogenesis;metabolic process;regulation of biological process
Q01662	Methionine aminopeptidase 1 [OS=Saccharomyces cerevisiae S288C]	metabolic process;regulation of biological process
P38858	6-phosphogluconolactonase 3 [OS=Saccharomyces cerevisiae S288C]	metabolic process
P32179	3'(2'),5'-bisphosphate nucleotidase [OS=Saccharomyces cerevisiae S288C]	metabolic process;response to stimulus
Q07540	Frataxin homolog, mitochondrial [OS=Saccharomyces cerevisiae S288C]	cell organization and biogenesis;cellular homeostasis;metabolic process;response to stimulus;transport
P38616	Protein YGP1 [OS=Saccharomyces cerevisiae S288C]	cell organization and biogenesis;metabolic process
Q12117	Protein MRH1 [OS=Saccharomyces cerevisiae S288C]	regulation of biological process;transport
P40303	Proteasome subunit alpha type-4 [OS=Saccharomyces cerevisiae S288C]	metabolic process
P39929	vacuolar-sorting protein snf7 [OS=Saccharomyces cerevisiae S288C]	cell organization and biogenesis;metabolic process;response to stimulus;transport
Q12489	Cysteine-rich and transmembrane domain-containing protein YDL012C [OS=Saccharomyces cerevisiae S288C]
Q03640	Tricalbin-3 [OS=Saccharomyces cerevisiae S288C]	cell organization and biogenesis;regulation of biological process
P47001	Cell wall mannoprotein CIS3 [OS=Saccharomyces cerevisiae S288C]	cell organization and biogenesis
P32860	NifU-like protein, mitochondrial [OS=Saccharomyces cerevisiae S288C]	cell organization and biogenesis;metabolic process
Q04067	Eukaryotic translation initiation factor 3 subunit G [OS=Saccharomyces cerevisiae S288C]	cell organization and biogenesis;metabolic process
P39683	nicotinate phosphoribosyltransferase [OS=Saccharomyces cerevisiae S288C]	metabolic process;regulation of biological process
P24280	SEC14 cytosolic factor [OS=Saccharomyces cerevisiae S288C]	cell differentiation;cell organization and biogenesis;metabolic process;regulation of biological process;transport
Q02486	ARS-binding factor 2, mitochondrial [OS=Saccharomyces cerevisiae S288C]	cell organization and biogenesis;metabolic process
A6ZRW6	Malate synthase 1, glyoxysomal [OS=Saccharomyces cerevisiae YJM789]	metabolic process
A6ZRK4-1	Cysteine proteinase 1, mitochondrial [OS=Saccharomyces cerevisiae YJM789]	metabolic process
P16451	Pyruvate dehydrogenase complex protein X component, mitochondrial [OS=Saccharomyces cerevisiae S288C]	metabolic process
P28274	CTP synthase 1 [OS=Saccharomyces cerevisiae S288C]	metabolic process
P38624	proteasome subunit beta type-1 [OS=Saccharomyces cerevisiae S288C]	metabolic process;regulation of biological process;response to stimulus
P47120	Deoxyhypusine hydroxylase [OS=Saccharomyces cerevisiae S288C]	cell organization and biogenesis;metabolic process
P40961	prohibitin-1 [OS=Saccharomyces cerevisiae S288C]	cell organization and biogenesis;metabolic process;regulation of biological process
P53900	Prefoldin subunit 4 [OS=Saccharomyces cerevisiae S288C]	cell organization and biogenesis;metabolic process;regulation of biological process;response to stimulus
P28495	F-actin-capping protein subunit alpha [OS=Saccharomyces cerevisiae S288C]	cell organization and biogenesis;regulation of biological process
P36018	GTP-binding protein YPT52 [OS=Saccharomyces cerevisiae S288C]	cell organization and biogenesis;regulation of biological process;response to stimulus;transport
P52286	Suppressor of kinetochore protein 1 [OS=Saccharomyces cerevisiae S288C]	cell organization and biogenesis;cellular homeostasis;metabolic process;regulation of biological process
P16603	NADPH--cytochrome P450 reductase [OS=Saccharomyces cerevisiae S288C]	metabolic process
P32497	Eukaryotic translation initiation factor 3 subunit C [OS=Saccharomyces cerevisiae S288C]	metabolic process
P32529	DNA-directed RNA polymerase I subunit RPA12 [OS=Saccharomyces cerevisiae S288C]	metabolic process;regulation of biological process
P39940	E3 ubiquitin-protein ligase RSP5 [OS=Saccharomyces cerevisiae S288C]	cell organization and biogenesis;metabolic process;regulation of biological process;response to stimulus;transport
P32368	Phosphoinositide phosphatase SAC1 [OS=Saccharomyces cerevisiae S288C]	metabolic process
Q08985	Homocysteine S-methyltransferase 2 [OS=Saccharomyces cerevisiae S288C]	metabolic process
P16550	Protein APA1 [OS=Saccharomyces cerevisiae S288C]	metabolic process
P32263	Pyrroline-5-carboxylate reductase [OS=Saccharomyces cerevisiae S288C]	metabolic process
P07285	anthranilate phosphoribosyltransferase [OS=Saccharomyces cerevisiae S288C]	metabolic process
P07702	L-2-aminoadipate reductase [OS=Saccharomyces cerevisiae S288C]	metabolic process
P49166	60S ribosomal protein L37-A [OS=Saccharomyces cerevisiae S288C]	metabolic process
P27614	carboxypeptidase S [OS=Saccharomyces cerevisiae S288C]	metabolic process
P53852	Cysteine--tRNA ligase [OS=Saccharomyces cerevisiae S288C]	metabolic process
P16649	General transcriptional corepressor TUP1 [OS=Saccharomyces cerevisiae S288C]	cell communication;cell organization and biogenesis;metabolic process;regulation of biological process;response to stimulus
Q04175	Importin beta SMX1 [OS=Saccharomyces cerevisiae S288C]	transport
P36007	L-threo-3-hydroxyaspartate ammonia-lyase [OS=Saccharomyces cerevisiae S288C]	metabolic process
P32939	GTP-binding protein ypt7 [OS=Saccharomyces cerevisiae S288C]	cell communication;cell organization and biogenesis;metabolic process;regulation of biological process;response to stimulus;transport
P48606	Tubulin-specific chaperone A [OS=Saccharomyces cerevisiae S288C]	cell organization and biogenesis;metabolic process
P33401	Phosphoglucomutase 1 [OS=Saccharomyces cerevisiae S288C]	metabolic process
P33767	Dolichyl-diphosphooligosaccharide--protein glycosyltransferase subunit WBP1 [OS=Saccharomyces cerevisiae S288C]	metabolic process
Q06205	FK506-binding protein 4 [OS=Saccharomyces cerevisiae S288C]	cell organization and biogenesis;metabolic process;regulation of biological process
P09232	cerevisin [OS=Saccharomyces cerevisiae S288C]	cell communication;cell differentiation;metabolic process;response to stimulus
P38985	signal recognition particle subunit SRP14 [OS=Saccharomyces cerevisiae S288C]	cell organization and biogenesis;transport
P05453	Eukaryotic peptide chain release factor GTP-binding subunit [OS=Saccharomyces cerevisiae S288C]	cell organization and biogenesis;metabolic process
P25349	Flavoprotein-like protein YCP4 [OS=Saccharomyces cerevisiae S288C]	metabolic process
O60200	mitochondrial distribution and morphology protein 35 [OS=Saccharomyces cerevisiae S288C]	cell organization and biogenesis;metabolic process;regulation of biological process;transport
P38886	26S proteasome regulatory subunit RPN10 [OS=Saccharomyces cerevisiae S288C]	cell organization and biogenesis;metabolic process
P19955	37S ribosomal protein YMR-31, mitochondrial [OS=Saccharomyces cerevisiae S288C]	cell organization and biogenesis;metabolic process
P43588	Ubiquitin carboxyl-terminal hydrolase RPN11 [OS=Saccharomyces cerevisiae S288C]	cell organization and biogenesis;metabolic process
P32445	Single-stranded DNA-binding protein RIM1, mitochondrial [OS=Saccharomyces cerevisiae S288C]	cell organization and biogenesis;metabolic process;regulation of biological process
Q04951	Probable family 17 glucosidase SCW10 [OS=Saccharomyces cerevisiae S288C]	cell organization and biogenesis;conjugation;metabolic process;reproduction
Q03835	Monothiol glutaredoxin-3 [OS=Saccharomyces cerevisiae S288C]	cell organization and biogenesis;cellular homeostasis;metabolic process;regulation of biological process;response to stimulus
P51402	60S ribosomal protein L37-B [OS=Saccharomyces cerevisiae S288C]	metabolic process
Q03219	Uncharacterized protein YMR178W [OS=Saccharomyces cerevisiae S288C]	metabolic process
P39926	Protein SSO2 [OS=Saccharomyces cerevisiae S288C]	cell organization and biogenesis;transport
P53301	Probable glycosidase CRH1 [OS=Saccharomyces cerevisiae S288C]	cell organization and biogenesis;metabolic process
Q3E833	EKC/KEOPS complex subunit PCC1 [OS=Saccharomyces cerevisiae S288C]	cell organization and biogenesis;metabolic process;regulation of biological process;response to stimulus
P14907	nucleoporin nsp1 [OS=Saccharomyces cerevisiae S288C]	transport
P41911	Glycerol-3-phosphate dehydrogenase [NAD(+)] 2, mitochondrial [OS=Saccharomyces cerevisiae S288C]	metabolic process
P38636	Metal homeostasis factor ATX1 [OS=Saccharomyces cerevisiae S288C]	cellular homeostasis;response to stimulus;transport
P53738	Multifunctional methyltransferase subunit trm112 [OS=Saccharomyces cerevisiae S288C]	metabolic process
P39966	Protein phosphatase 2C homolog 2 [OS=Saccharomyces cerevisiae S288C]	metabolic process;regulation of biological process;response to stimulus
P32610	V-type proton ATPase subunit D [OS=Saccharomyces cerevisiae S288C]	cellular homeostasis;transport
A6ZZG0	Cell wall mannoprotein PIR1 [OS=Saccharomyces cerevisiae YJM789]	cell organization and biogenesis
O13563	26S proteasome regulatory subunit RPN13 [OS=Saccharomyces cerevisiae S288C]	metabolic process;regulation of biological process
Q12191	Binder of USO1 and GRH1 protein 1 [OS=Saccharomyces cerevisiae S288C]	transport
Q01939	26S proteasome regulatory subunit 8 homolog [OS=Saccharomyces cerevisiae S288C]	cell organization and biogenesis;metabolic process;regulation of biological process;response to stimulus
Q06523	uncharacterized protein YPR148C [OS=Saccharomyces cerevisiae S288C]
Q12265	Ribose-phosphate pyrophosphokinase 5 [OS=Saccharomyces cerevisiae S288C]	cell organization and biogenesis;metabolic process
P11633	Non-histone chromosomal protein 6B [OS=Saccharomyces cerevisiae S288C]	cell organization and biogenesis;metabolic process;regulation of biological process;response to stimulus
P39958	Rab GDP-dissociation inhibitor [OS=Saccharomyces cerevisiae S288C]	metabolic process;regulation of biological process;response to stimulus;transport
Q12287	cytochrome C oxidase copper chaperone [OS=Saccharomyces cerevisiae S288C]	cell organization and biogenesis;metabolic process;transport
B3LPW4	Cell wall mannoprotein HSP150 [OS=Saccharomyces cerevisiae RM11-1a]	cell organization and biogenesis
Q6WNK7	Transcription and mRNA export factor SUS1 [OS=Saccharomyces cerevisiae S288C]	cell organization and biogenesis;metabolic process;regulation of biological process;transport
Q05785	epsin-2 [OS=Saccharomyces cerevisiae S288C]	cell organization and biogenesis;transport
P40093	UPF0160 protein YER156C [OS=Saccharomyces cerevisiae S288C]
P48836	V-type proton ATPase subunit G [OS=Saccharomyces cerevisiae S288C]	cellular homeostasis;transport
P01098	ATPase-stabilizing factor 9 kDa, mitochondrial [OS=Saccharomyces cerevisiae S288C]	regulation of biological process
Q03195	translation initiation factor rli1 [OS=Saccharomyces cerevisiae S288C]	cell organization and biogenesis;metabolic process;regulation of biological process;transport
P25631	Ankyrin repeat-containing protein YCR051W [OS=Saccharomyces cerevisiae S288C]
[truncated: 542 more rows]

## Sheet: Diamide
Table S2 (D). List of identified and validated proteins using Proteome Discoverer 2.4 in diamide treatment, along with their gene ontology (GO) annotations.
[truncated: 1,250 more rows]
